# Supplementary material for: Tetra­methyl­ammonium aqua­trichlorido­oxalatostannate(IV) monohydrate
Source: Acta Crystallogr Sect E Struct Rep Online. 2013 Jan 16;69(Pt 2):m106–7. doi: 10.1107/S1600536813000895 (PMC3569201; doi:10.1107/S1600536813000895)
Supplement: Supplementary file 2 [file e-69-0m106-Isup2.hkl]

#
# h,k,l, Fc-squared, Fo-squared, sigma(Fo-squared) and status flag
#
data_I
_shelx_title ' h09kcm26'
_shelx_refln_list_code          4
_shelx_F_calc_maximum      240.07
_exptl_crystal_F_000       832.00
_reflns_d_resolution_high  0.7111
 
loop_
 _symmetry_equiv_pos_as_xyz
 'x, y, z'
 '-x+1/2, y+1/2, -z+1/2'
 '-x, -y, -z'
 'x-1/2, -y-1/2, z-1/2'
 
_cell_length_a     7.2458
_cell_length_b    22.2812
_cell_length_c     9.6019
_cell_angle_alpha  90.000
_cell_angle_beta   98.015
_cell_angle_gamma  90.000
 
_shelx_F_squared_multiplier     1.000
 
loop_
 _refln_index_h
 _refln_index_k
 _refln_index_l
 _refln_F_squared_calc
 _refln_F_squared_meas
 _refln_F_squared_sigma
 _refln_observed_status
   2   0   0     3964.87     3591.91    127.18 o
   4   0   0     2428.29     2299.07     63.19 o
   6   0   0    10486.27    11304.29    242.95 o
   8   0   0       61.77       31.34     16.11 o
  10   0   0      199.99      244.09     51.95 o
   2   1   0      234.00      282.01      7.60 o
   3   1   0      304.12      237.45      6.14 o
   4   1   0     2517.38     2467.10     47.55 o
   5   1   0     2856.42     2931.95     45.33 o
   6   1   0        7.80       10.63      3.97 o
   7   1   0     1773.47     1800.23     41.17 o
   8   1   0      187.82      151.23     15.43 o
   9   1   0     1327.85     1258.55     65.31 o
  10   1   0      284.34      265.63     43.33 o
   2   2   0     7135.93     7206.47    109.13 o
   3   2   0      194.68      175.83      7.63 o
   4   2   0       14.92       19.44      5.98 o
   5   2   0    15977.28    16630.79    225.99 o
   6   2   0       52.37       52.49      5.41 o
   7   2   0     1499.31     1459.36     77.37 o
   8   2   0        9.76        5.15     12.73 o
   9   2   0        3.14      -24.00     24.00 o
  10   2   0       30.13       33.55     31.79 o
   2   3   0     3127.44     2744.94     37.04 o
   3   3   0      176.65      178.15      8.17 o
   4   3   0     6225.23     6195.51     88.75 o
   5   3   0     2744.07     2762.80     36.26 o
   6   3   0       70.76       80.91      8.41 o
   7   3   0       51.37       66.32      5.41 o
   8   3   0      953.37      857.08     35.65 o
   9   3   0       49.64       23.94     29.36 o
  10   3   0      358.88      382.97     43.06 o
   1   4   0       73.50       77.86      4.26 o
   2   4   0      633.35      553.11     21.07 o
   3   4   0     1009.24     1030.91     17.23 o
   4   4   0    13096.66    12795.07    373.54 o
   5   4   0       16.72       21.20      4.34 o
   6   4   0     7707.44     7948.78    105.29 o
   7   4   0      317.78      299.14     13.01 o
   8   4   0      377.04      404.33     14.26 o
   9   4   0        0.01        1.62     17.48 o
  10   4   0      241.83      292.63     40.66 o
   1   5   0     1560.84     1405.41     15.89 o
   2   5   0     1486.26     1555.50     22.55 o
   3   5   0    14908.17    14472.22    180.39 o
   4   5   0      814.56      854.27     15.73 o
   5   5   0     2753.54     2832.00     48.08 o
   6   5   0      160.79      152.46      9.07 o
   7   5   0      100.94       89.08     23.13 o
   8   5   0      585.40      611.07     25.12 o
   9   5   0     1084.90     1077.35     68.21 o
   0   6   0     3040.20     2895.30     70.90 o
   1   6   0    54258.43    59553.63    636.76 o
   2   6   0     4826.06     5060.04     62.61 o
   3   6   0     3523.14     3383.20     49.69 o
   4   6   0       88.64       92.58      4.88 o
   5   6   0     8485.64     8945.66    145.42 o
   6   6   0     1308.18     1330.18     26.66 o
   7   6   0     2232.38     2309.83     38.87 o
   8   6   0       79.31       83.35     10.49 o
   9   6   0      199.42      177.62     25.88 o
   1   7   0    22666.73    24181.44    403.09 o
   2   7   0    22869.86    22745.85    326.59 o
   3   7   0       79.21      116.18      9.35 o
   4   7   0    12124.09    12015.27    219.30 o
   5   7   0      354.48      349.85     12.06 o
   6   7   0      165.11      169.40      9.51 o
   7   7   0      144.26      135.00     12.34 o
   8   7   0     2964.19     3058.74     79.75 o
   9   7   0      212.00      204.01     27.00 o
   1   8   0     7925.46     8072.28     90.71 o
   2   8   0    16631.15    17243.21    257.14 o
   3   8   0       32.33       36.00      6.28 o
   4   8   0     5807.36     5635.21     70.31 o
   5   8   0      914.03      926.36     18.11 o
   6   8   0     1023.42     1062.21     38.55 o
   7   8   0      270.88      248.89     18.29 o
   8   8   0       63.04       46.68     10.94 o
   9   8   0       43.19       32.67     21.77 o
   1   9   0     3866.03     3581.00     48.15 o
   2   9   0     1024.78     1010.95     13.89 o
   3   9   0     8648.62     8417.59    125.16 o
   4   9   0     1015.43     1035.61     17.07 o
   5   9   0     1780.95     1833.83     30.60 o
   6   9   0      774.09      755.16     13.99 o
   7   9   0     1232.05     1183.03     42.90 o
   8   9   0        4.68       -2.10     13.27 o
   9   9   0     1124.93     1239.91    102.27 o
   0  10   0     7578.60     7678.74    183.47 o
   1  10   0    12154.08    12224.17    153.67 o
   2  10   0       35.39       35.01      4.29 o
   3  10   0     1926.50     2043.49     25.62 o
   4  10   0     1043.07     1023.36     16.79 o
   5  10   0     2059.01     2121.35     26.77 o
   6  10   0     1611.99     1676.88     29.95 o
   7  10   0      858.56      810.92     21.58 o
   8  10   0       35.73       36.94     22.16 o
   9  10   0       46.15       54.29     28.16 o
   1  11   0     5079.42     5306.27     70.11 o
   2  11   0    21190.60    23065.99    249.17 o
   3  11   0      453.98      409.44      8.18 o
   4  11   0     6002.25     6148.19     69.08 o
   5  11   0       21.93       26.36      2.86 o
   6  11   0       35.63       39.02      5.35 o
   7  11   0       29.99       17.49      8.02 o
   8  11   0     1150.56     1178.83     52.99 o
   9  11   0        0.22       11.98     38.08 o
   0  12   0    11049.29    11089.08    217.55 o
   1  12   0      785.48      790.92     12.08 o
   2  12   0        0.84        6.88      4.66 o
   3  12   0      145.87      152.34      6.19 o
   4  12   0     2936.95     2999.66     37.77 o
   5  12   0      889.22      877.35     12.79 o
   6  12   0     1798.92     1920.89     31.39 o
   7  12   0     1237.71     1269.19     27.55 o
   8  12   0       62.06        7.02     16.00 o
   9  12   0        0.27        1.14     24.45 o
   1  13   0     4344.25     4341.38     52.10 o
   2  13   0     2961.60     2857.66     35.68 o
   3  13   0    14187.67    15015.93    179.06 o
   4  13   0      441.25      415.11      9.35 o
   5  13   0     2675.23     2714.55     36.15 o
   6  13   0      111.21      105.83     10.31 o
   7  13   0     2017.60     2128.14     34.27 o
   8  13   0      142.44      126.15     16.85 o
   9  13   0     1033.48     1073.01     47.82 o
   0  14   0     3068.29     3252.52     60.47 o
   1  14   0     2905.88     3053.04     40.62 o
   2  14   0     4071.59     3998.58     48.69 o
   3  14   0      114.17      106.48      6.61 o
   4  14   0     1605.58     1772.56     24.76 o
   5  14   0      253.16      255.63      7.98 o
   6  14   0     1500.89     1544.90     21.96 o
   7  14   0       14.52       11.31      4.55 o
   8  14   0      625.31      596.29     27.48 o
   9  14   0        0.15       19.28     34.03 o
   1  15   0       36.76       60.04      5.46 o
   2  15   0     5742.88     5737.56     69.67 o
   3  15   0     6607.75     7110.16     86.52 o
   4  15   0     2726.02     2856.49     37.67 o
   5  15   0      117.29      121.87      7.44 o
   6  15   0        0.87       -4.07      4.07 o
   7  15   0       29.72       31.07      7.45 o
   8  15   0     1311.76     1479.48     89.82 o
   0  16   0       86.35       86.39      9.45 o
   1  16   0     2275.41     2364.02     35.28 o
   2  16   0       28.40       35.20      6.13 o
   3  16   0      331.33      314.58      9.24 o
   4  16   0       85.99       87.04      6.60 o
   5  16   0      200.97      222.74      8.71 o
   6  16   0      131.05      112.79      5.87 o
   7  16   0     1613.10     1751.93     35.71 o
   8  16   0       78.24       48.78     16.89 o
   1  17   0     1543.94     1551.51     21.82 o
   2  17   0     2681.85     2785.99     36.33 o
   3  17   0     9925.15    10635.93    121.46 o
   4  17   0       16.29       11.96      5.72 o
   5  17   0      212.97      181.91      9.03 o
   6  17   0       28.44       38.80      8.52 o
   7  17   0      224.40      197.74     14.56 o
   8  17   0      224.97      166.16     24.65 o
   0  18   0     1659.55     1727.50     34.54 o
   1  18   0       59.60       59.76      5.53 o
   2  18   0     2002.35     2091.42     30.97 o
   3  18   0      383.69      336.17     10.03 o
   4  18   0      437.19      439.54     11.76 o
   5  18   0      158.11      138.97      7.84 o
   6  18   0     1280.43     1257.48     22.67 o
   7  18   0       37.05       36.62     11.11 o
   8  18   0      495.97      457.33     32.84 o
   1  19   0     2645.77     2753.53     34.61 o
   2  19   0     4320.49     4531.03     57.11 o
   3  19   0     1810.02     1891.66     30.20 o
   4  19   0     2568.39     2576.23     36.88 o
   5  19   0       76.41       64.09      7.12 o
   6  19   0       57.97       50.32      8.66 o
   7  19   0      168.71      121.11     15.66 o
   8  19   0      814.02      828.63     46.03 o
   0  20   0       38.19       58.51      7.55 o
   1  20   0     1963.63     2088.54     27.87 o
   2  20   0        7.74        4.35      5.87 o
   3  20   0       40.15       41.29      6.24 o
   4  20   0       27.00       34.29      7.32 o
   5  20   0     1810.43     1925.73     35.09 o
   6  20   0      481.30      436.74     18.95 o
   7  20   0     1152.55     1099.50     48.24 o
   1  21   0     1723.68     1753.05     26.67 o
   2  21   0     3019.25     3283.85     43.68 o
   3  21   0      801.56      800.90     23.67 o
   4  21   0     1391.00     1316.83     24.22 o
   5  21   0       61.73       52.16      9.28 o
   6  21   0        8.92       10.84     11.85 o
   7  21   0      202.98      214.45     21.47 o
   0  22   0     5011.37     5192.64    203.62 o
   1  22   0      265.91      284.38      7.14 o
   2  22   0       35.59       42.85      6.76 o
   3  22   0       57.64       52.03      7.49 o
   4  22   0      142.82      126.36      8.70 o
   5  22   0      138.70      126.02     10.47 o
   6  22   0     1397.01     1479.67     41.41 o
   7  22   0      248.60      222.55     22.37 o
   1  23   0     1000.89     1073.72     17.07 o
   2  23   0      863.40      879.02     19.87 o
   3  23   0      273.49      265.08     11.69 o
   4  23   0      358.90      344.46     13.07 o
   5  23   0      176.93      148.19     13.88 o
   6  23   0      461.59      435.93     21.32 o
   0  24   0       40.57       44.46     11.46 o
   1  24   0     1741.36     1909.55     25.67 o
   2  24   0      551.85      530.82     14.02 o
   3  24   0      468.79      429.93     14.69 o
   4  24   0       17.11       22.37      8.54 o
   5  24   0      859.87      919.49     31.32 o
   6  24   0      167.21      143.69     17.09 o
   1  25   0      906.26      983.40     15.96 o
   2  25   0     1578.31     1646.88     33.65 o
   3  25   0      172.70      139.87     14.08 o
   4  25   0      383.23      355.20     20.51 o
   5  25   0       47.69       49.11     14.65 o
   6  25   0       23.82       13.02     19.23 o
   0  26   0      993.89     1034.38     37.68 o
   1  26   0     1061.68     1137.85     24.54 o
   2  26   0      176.72      141.72     12.81 o
   3  26   0        7.21       12.60     15.99 o
   4  26   0      205.52      205.50     18.77 o
   5  26   0       72.34       67.56     18.14 o
   1  27   0      219.48      234.46     22.84 o
   2  27   0       51.60       62.54     13.32 o
   3  27   0     1467.99     1401.54     67.78 o
   4  27   0       49.74       26.87     25.69 o
   5  27   0       72.73       55.42     21.65 o
   0  28   0      978.26      947.92     57.48 o
   1  28   0      232.59      240.37     21.56 o
   2  28   0       57.68       19.65     15.81 o
   3  28   0        1.34       -1.53     17.38 o
   4  28   0      190.58      146.38     22.74 o
   1  29   0       69.62       55.12     17.20 o
   2  29   0      626.30      553.16     32.74 o
   3  29   0      118.15      144.33     24.99 o
   0  30   0       54.59      141.03     53.58 o
   1  30   0      155.57       99.35     23.87 o
   2  30   0      474.36      448.08     34.34 o
   1  31   0      367.61      375.88     33.86 o
  -9   0   1        1.42       -8.64     32.85 o
  -7   0   1       11.52      -14.68     14.68 o
  -5   0   1     5569.90     5323.16    103.92 o
  -3   0   1     2187.28     2123.62     38.51 o
   3   0   1       84.59       88.99      4.91 o
   5   0   1    10630.52    10432.83    550.60 o
   7   0   1     1007.42     1007.88     36.74 o
   9   0   1      361.30      311.61     54.92 o
 -10   1   1      134.15      125.16     44.50 o
  -9   1   1      574.95      517.44     23.64 o
  -8   1   1     2253.45     2267.12     55.49 o
  -7   1   1     3711.09     3920.08     87.77 o
  -6   1   1     1198.91     1131.64     19.59 o
  -5   1   1      737.85      762.32     16.62 o
  -4   1   1     5242.31     4998.37     60.76 o
  -3   1   1     3329.24     3005.36     43.60 o
  -2   1   1     7445.24     6780.93     98.49 o
   2   1   1     1143.22     1134.86     13.58 o
   3   1   1        6.27       13.07      3.22 o
   4   1   1    10532.12    10361.22    289.43 o
   5   1   1     9924.13    10154.44    224.12 o
   6   1   1     2734.27     2865.78     52.94 o
   7   1   1      102.70       89.57     11.27 o
   8   1   1       19.64       -0.70     15.03 o
   9   1   1      375.66      351.37     39.85 o
 -10   2   1      180.59      184.83     38.67 o
  -9   2   1       55.53       51.93     31.31 o
  -8   2   1        3.62        5.00     11.56 o
  -7   2   1       57.64       62.58      6.51 o
  -6   2   1     4199.41     4359.55     70.20 o
  -5   2   1       86.40       83.60      6.94 o
  -4   2   1     6018.99     5838.44     82.02 o
  -3   2   1     1364.72     1328.77     17.80 o
  -2   2   1      446.92      411.89      5.73 o
   1   2   1       75.73       70.70      4.39 o
   2   2   1     4295.63     3765.88     42.00 o
   3   2   1       65.07       80.80      3.37 o
   4   2   1      659.76      634.88     12.38 o
   5   2   1      145.04      146.07      6.98 o
   6   2   1     7749.37     8129.95    152.11 o
   7   2   1       41.78       45.35      5.92 o
   8   2   1       15.44        4.12     15.42 o
   9   2   1      187.04      147.57     25.99 o
 -10   3   1      130.80      138.52     38.28 o
  -9   3   1     1519.28     1526.53     55.60 o
  -8   3   1      876.34      844.56     38.25 o
  -7   3   1     1676.20     1713.63     33.69 o
  -6   3   1     1266.95     1293.39     24.00 o
  -5   3   1      122.80      122.66      6.78 o
  -4   3   1     1828.23     1717.09     27.40 o
  -3   3   1    18502.95    17732.41    354.90 o
  -2   3   1    10153.28     9310.38    138.14 o
  -1   3   1    20543.40    18011.70    401.69 o
   1   3   1       28.70       37.11      3.42 o
   2   3   1     4198.06     3851.39     51.03 o
   3   3   1    11643.89    11052.41    185.72 o
   4   3   1     6252.50     6135.71     74.55 o
   5   3   1     4274.13     4255.38     58.45 o
   6   3   1     1311.44     1333.66     27.54 o
   7   3   1       10.50        2.25      7.96 o
   8   3   1      301.32      269.67     27.05 o
   9   3   1     1394.63     1405.11     90.13 o
 -10   4   1      295.75      336.70     43.55 o
  -9   4   1       95.37       85.31     19.62 o
  -8   4   1       49.95       66.44      5.45 o
  -7   4   1      787.94      810.51     19.86 o
  -6   4   1      182.55      188.30      6.72 o
  -5   4   1     6595.64     6641.33     95.92 o
  -4   4   1     3672.12     3614.68     47.90 o
  -3   4   1     4260.78     3870.91     48.37 o
  -2   4   1     4460.20     4345.07     49.81 o
  -1   4   1    23535.62    23447.53    376.92 o
   0   4   1    13403.99    11752.23    309.04 o
   1   4   1    40919.62    43695.16    977.81 o
   2   4   1    10173.10     9355.57    145.17 o
   3   4   1      801.91      863.48     13.08 o
   4   4   1       76.49       78.50      6.30 o
   5   4   1     4571.24     4551.30     66.76 o
   6   4   1      552.91      536.85     13.08 o
   7   4   1     1110.03     1077.43     29.22 o
   8   4   1      799.89      800.71     39.88 o
   9   4   1        1.12        9.31     19.19 o
 -10   5   1       66.48       94.71     43.20 o
  -9   5   1      277.16      296.12     41.55 o
  -8   5   1     2652.74     2824.51     54.36 o
  -7   5   1     1146.57     1185.34     27.98 o
  -6   5   1      357.18      343.02     10.16 o
  -5   5   1       78.22       81.18      5.91 o
  -4   5   1     2260.16     2209.84     31.48 o
  -3   5   1     2023.65     1856.24     24.98 o
  -2   5   1    15642.59    14886.35    186.60 o
  -1   5   1      367.03      424.96      5.91 o
   0   5   1     3434.29     3358.50     33.17 o
   1   5   1    13731.05    13482.47    223.33 o
   2   5   1     4400.28     4047.07     47.70 o
   3   5   1     1474.12     1383.59     18.95 o
   4   5   1     9998.05    10224.91    194.65 o
   5   5   1     3320.18     3356.43     48.67 o
   6   5   1      294.76      314.04      9.34 o
   7   5   1      912.86      880.29     27.85 o
   8   5   1      673.83      671.76     30.34 o
   9   5   1      198.02      217.74     27.93 o
  -9   6   1      233.84      196.63     24.52 o
  -8   6   1      177.49      169.42     12.10 o
  -7   6   1      605.37      628.52     13.69 o
  -6   6   1      265.44      254.70      9.42 o
  -5   6   1     3880.41     3864.97     48.64 o
  -4   6   1    16548.78    16929.20    228.42 o
  -3   6   1      407.31      338.08      6.68 o
  -2   6   1        8.67        8.52      2.31 o
  -1   6   1        3.79        7.93      1.87 o
   0   6   1     6269.98     5763.83     61.62 o
   1   6   1     3696.47     3656.12     42.98 o
   2   6   1    18193.38    16787.35    325.52 o
   3   6   1     9567.13     9663.24    136.14 o
   4   6   1     9470.70     9366.02    143.13 o
   5   6   1       72.23       95.25     12.47 o
   6   6   1      630.04      635.32     19.59 o
   7   6   1      351.64      367.36     16.06 o
   8   6   1      641.43      628.18     25.05 o
   9   6   1      242.60      259.32     43.36 o
  -9   7   1     1020.84      995.92     62.48 o
  -8   7   1      787.66      765.77     27.76 o
  -7   7   1     1077.65     1101.48     33.79 o
  -6   7   1        8.03        5.95      7.07 o
  -5   7   1        6.96        8.38      3.37 o
  -4   7   1        2.57       -0.15      3.80 o
  -3   7   1    16810.92    16940.48    257.06 o
  -2   7   1     3921.78     3880.05     41.24 o
  -1   7   1      837.01      777.05     12.18 o
   0   7   1      837.76      794.06     10.86 o
   1   7   1        0.22       11.05      3.25 o
   2   7   1       31.92       22.68      4.98 o
   3   7   1    14887.04    14649.01    170.12 o
   4   7   1      510.47      505.94     10.74 o
   5   7   1     6464.50     6706.51    104.57 o
   6   7   1     2538.05     2671.06     49.32 o
   7   7   1      230.97      223.57     12.25 o
   8   7   1       88.65       78.50     12.72 o
   9   7   1     1133.52     1088.27     52.76 o
  -9   8   1      155.34       73.31     46.66 o
  -8   8   1        0.57      -16.40     16.40 o
  -7   8   1      347.13      336.37     13.14 o
  -6   8   1     1932.53     2002.99     38.74 o
  -5   8   1     3842.10     3944.18     60.25 o
  -4   8   1     3651.52     3638.46     43.63 o
  -3   8   1     5351.86     5130.28     63.74 o
  -2   8   1     4360.46     4234.25     44.99 o
  -1   8   1     5757.98     5391.41     75.46 o
   0   8   1     5909.55     5536.10     67.46 o
   1   8   1    11700.28    11018.28    110.25 o
   2   8   1      378.00      331.53      6.64 o
   3   8   1        2.51        7.36      4.21 o
   4   8   1     1872.04     1903.89     28.45 o
   5   8   1     3856.56     4122.36     71.83 o
   6   8   1     1997.51     2043.80     55.61 o
   7   8   1     1415.18     1496.40     32.04 o
   8   8   1      912.55      944.81     34.50 o
   9   8   1       21.00        8.14     27.69 o
  -9   9   1      161.28      164.84     34.96 o
  -8   9   1     1570.80     1667.48     38.65 o
  -7   9   1       83.95       81.90      8.12 o
  -6   9   1      993.96      993.85     16.35 o
  -5   9   1      448.91      448.58     11.66 o
  -4   9   1     6552.73     6728.21     68.35 o
  -3   9   1     1609.90     1639.62     20.64 o
  -2   9   1    11257.11    11036.74    122.88 o
  -1   9   1       17.52       22.18      6.05 o
   0   9   1     1656.34     1592.78     23.62 o
   1   9   1     6912.94     6857.64     70.01 o
   2   9   1     3887.66     3626.69     45.87 o
   3   9   1     1864.30     1851.81     25.66 o
   4   9   1    10628.25    10967.00    136.45 o
   5   9   1      313.17      306.51     10.32 o
   6   9   1      248.81      244.33      8.38 o
   7   9   1      181.86      156.13      9.45 o
   8   9   1      798.69      857.33     37.67 o
   9   9   1      430.23      417.26     54.41 o
  -9  10   1      230.51      173.49     24.13 o
  -8  10   1       36.86       39.73      9.88 o
  -7  10   1      375.48      360.45     12.93 o
  -6  10   1      959.77      996.77     16.11 o
  -5  10   1     9460.73    10100.15    115.99 o
  -4  10   1     3600.45     3680.60     39.19 o
  -3  10   1      743.94      716.50     10.39 o
  -2  10   1     2290.17     2389.07     31.61 o
  -1  10   1      490.59      448.59     10.73 o
   0  10   1    17272.19    17230.39    230.67 o
   1  10   1     6519.52     6258.39     74.81 o
   2  10   1    12605.71    12637.61    139.79 o
   3  10   1     4224.46     4083.65     48.79 o
   4  10   1      647.45      630.29     10.91 o
   5  10   1     1664.18     1704.25     27.87 o
   6  10   1     1387.49     1447.71     29.07 o
   7  10   1     2393.83     2581.76     51.80 o
   8  10   1      323.40      296.33     26.29 o
   9  10   1      338.02      350.85     42.06 o
  -9  11   1      540.04      520.23     31.46 o
  -8  11   1       42.82       28.64      9.54 o
  -7  11   1     1634.63     1701.59     49.07 o
  -6  11   1        0.40        3.51      4.09 o
  -5  11   1      296.87      312.27      8.82 o
  -4  11   1        8.06        7.69      3.45 o
  -3  11   1     5983.81     6155.73     68.86 o
  -2  11   1     2494.01     2673.96     35.68 o
  -1  11   1    10641.08    10707.13    182.92 o
   0  11   1       41.09       56.34      6.77 o
   1  11   1     1473.67     1384.56     19.12 o
   2  11   1     6524.54     6709.26     70.77 o
   3  11   1     4772.35     4898.83     55.84 o
   4  11   1      369.64      328.78      7.93 o
   5  11   1     1733.59     1776.41     27.19 o
   6  11   1      394.13      405.20     13.57 o
   7  11   1      556.02      588.77     21.97 o
   8  11   1       10.03        4.32     13.07 o
   9  11   1      991.79     1043.60     56.29 o
  -9  12   1        6.03       28.00     22.42 o
  -8  12   1        1.12       -7.37     13.58 o
  -7  12   1       22.98       19.85      6.44 o
  -6  12   1     2551.70     2745.59     36.89 o
  -5  12   1     2022.99     2028.14     24.43 o
  -4  12   1     2404.96     2394.40     29.13 o
  -3  12   1     1230.65     1115.04     15.83 o
  -2  12   1      811.13      840.86     14.10 o
  -1  12   1      544.02      490.17     11.99 o
   0  12   1     6343.81     6376.05     79.34 o
   1  12   1     7194.08     6916.51     75.56 o
   2  12   1    12943.94    13501.96    141.86 o
   3  12   1     1146.07     1203.19     21.01 o
   4  12   1     1188.78     1190.00     18.97 o
   5  12   1      443.25      441.83     10.07 o
   6  12   1     1244.27     1283.52     23.92 o
   7  12   1      123.91      118.17     10.58 o
   8  12   1     1370.10     1408.34     51.74 o
   9  12   1       14.17       22.54     26.34 o
  -9  13   1       41.25       21.06     20.38 o
  -8  13   1      731.01      757.87     29.69 o
  -7  13   1       28.55       25.92      4.15 o
  -6  13   1      722.23      723.78     12.89 o
  -5  13   1      590.62      558.65      9.47 o
  -4  13   1     2828.82     2846.04     36.69 o
  -3  13   1     1603.15     1581.87     24.06 o
  -2  13   1     5007.30     4792.22     60.89 o
  -1  13   1      212.43      192.00      6.03 o
   0  13   1      661.70      672.78     11.56 o
   1  13   1     1553.62     1585.97     20.00 o
   2  13   1     1165.39     1085.58     16.43 o
   3  13   1     2098.93     2146.17     27.28 o
   4  13   1     3813.04     3834.28     51.26 o
   5  13   1     1165.69     1158.23     16.54 o
   6  13   1      111.04      102.19      5.59 o
   7  13   1       20.05        8.01      5.09 o
   8  13   1      758.67      789.24     82.48 o
   9  13   1       18.07      -33.31     33.31 o
  -9  14   1      140.45      108.50     21.46 o
  -8  14   1       73.74       65.32     13.08 o
  -7  14   1      531.86      507.92     12.10 o
  -6  14   1      702.11      685.01     10.24 o
  -5  14   1     1933.41     2072.59     27.92 o
  -4  14   1     1419.38     1469.45     21.78 o
  -3  14   1     2331.55     2433.34     35.51 o
  -2  14   1     2442.36     2410.43     32.97 o
  -1  14   1     3673.12     3751.07     47.97 o
   0  14   1     6385.10     6500.48     75.90 o
   1  14   1    11308.24    11398.04    121.36 o
   2  14   1       18.39        5.15      4.71 o
   3  14   1     2666.53     2646.51     33.67 o
   4  14   1      117.47      147.34     19.91 o
   5  14   1       80.54       87.42      6.02 o
   6  14   1     1286.92     1301.52     20.50 o
   7  14   1     2377.01     2454.19     50.03 o
   8  14   1       16.50       -6.00     22.98 o
  -8  15   1      134.27      102.13     16.93 o
  -7  15   1      629.06      593.54     15.98 o
  -6  15   1       14.54       11.25      5.20 o
  -5  15   1       20.46       12.89      5.00 o
  -4  15   1        3.17       10.02      9.67 o
  -3  15   1     5842.00     6030.91     80.14 o
  -2  15   1     3573.55     3729.69     53.70 o
  -1  15   1     1946.40     2024.20     24.01 o
   0  15   1      164.88      205.22      7.37 o
   1  15   1      349.83      375.74     17.02 o
   2  15   1      559.04      586.82     10.76 o
   3  15   1     9478.68    10066.53    108.99 o
   4  15   1      243.85      255.41      7.99 o
   5  15   1      585.87      583.59     16.11 o
   6  15   1      111.59       93.05      5.09 o
   7  15   1       35.09       21.46      8.57 o
   8  15   1       66.20       38.25     17.26 o
  -8  16   1       30.23       59.83     16.40 o
  -7  16   1        5.04       -8.27      8.79 o
  -6  16   1     2037.25     2227.67     31.30 o
  -5  16   1     1063.42     1109.19     28.67 o
  -4  16   1     7103.73     7564.81     87.96 o
  -3  16   1     1462.99     1474.07     29.00 o
  -2  16   1      812.59      811.22     13.72 o
  -1  16   1       14.18       12.85      4.71 o
   0  16   1      110.65      134.53      5.99 o
   1  16   1     1525.84     1516.11     20.39 o
   2  16   1    11011.19    11627.26    129.04 o
   3  16   1      124.72      117.36      7.93 o
   4  16   1     1097.63     1050.59     18.23 o
   5  16   1      515.50      528.97     11.36 o
   6  16   1     1275.32     1355.71     27.63 o
   7  16   1      120.42      139.66     15.13 o
   8  16   1     1494.73     1507.08    138.20 o
  -8  17   1      469.27      445.73     57.24 o
  -7  17   1      324.42      340.31     17.74 o
  -6  17   1       27.39       44.00      7.74 o
  -5  17   1      144.06      137.94      7.88 o
  -4  17   1      253.15      227.85      7.81 o
  -3  17   1     4154.15     4236.49     53.28 o
  -2  17   1     6680.20     7089.07     86.59 o
  -1  17   1     1573.84     1609.27     23.11 o
   0  17   1       86.89      100.13      5.26 o
   1  17   1      245.66      246.43      7.10 o
   2  17   1     4664.61     4872.01     57.23 o
   3  17   1     6916.36     7418.37     89.08 o
   4  17   1     2410.91     2491.72     35.76 o
   5  17   1      136.15      132.60      7.92 o
   6  17   1       35.97       24.93      7.10 o
   7  17   1        5.55       12.72      8.86 o
   8  17   1      353.26      380.86     44.82 o
  -8  18   1       10.17       -0.22     18.08 o
  -7  18   1      736.03      695.29     20.61 o
  -6  18   1      156.93      146.55      8.09 o
  -5  18   1     2370.66     2541.76     56.17 o
  -4  18   1      416.80      388.41     12.92 o
  -3  18   1      963.88      956.96     16.80 o
  -2  18   1      160.44      154.91      6.68 o
  -1  18   1     2042.76     2137.32     26.03 o
   0  18   1      238.18      252.23      7.21 o
   1  18   1     2588.22     2701.14     33.12 o
   2  18   1      983.34      999.52     16.20 o
   3  18   1     1542.91     1539.96     23.50 o
   4  18   1       16.72       35.49      9.81 o
   5  18   1      266.05      273.86     11.46 o
   6  18   1      118.25      120.08     10.55 o
   7  18   1     2403.54     2377.77     86.73 o
   8  18   1        0.35       15.50     20.97 o
  -8  19   1       89.40       73.52     28.17 o
  -7  19   1      294.65      294.75     14.73 o
  -6  19   1      366.54      377.94     15.63 o
  -5  19   1       16.34       16.42      7.79 o
  -4  19   1      181.97      181.53      9.63 o
  -3  19   1     2193.19     2168.22     33.43 o
  -2  19   1     3319.53     3450.53     42.31 o
  -1  19   1      216.06      220.85      7.53 o
   0  19   1      671.10      699.67     12.13 o
   1  19   1      200.33      201.21      6.18 o
   2  19   1     1040.56     1033.81     17.21 o
   3  19   1     1606.63     1633.34     24.39 o
   4  19   1     1626.80     1688.95     38.05 o
   5  19   1       71.32       62.99      7.17 o
   6  19   1      162.69      146.92     11.25 o
   7  19   1      149.26      146.60     22.19 o
  -7  20   1       14.79      -15.30     17.01 o
  -6  20   1     1540.08     1601.66     29.17 o
  -5  20   1       33.90       26.26      7.81 o
  -4  20   1     1005.38     1048.83     28.31 o
  -3  20   1      397.01      423.11     12.36 o
  -2  20   1       22.10       10.06      6.41 o
  -1  20   1       93.76       96.27      5.82 o
   0  20   1     2577.69     2698.01     35.74 o
   1  20   1      487.34      514.76      9.54 o
   2  20   1     2992.63     3061.91     40.04 o
   3  20   1        0.76        2.66      4.53 o
   4  20   1      282.32      261.68      8.21 o
   5  20   1       25.77       19.68      8.60 o
   6  20   1     1085.64     1154.72     32.52 o
   7  20   1        1.41       30.62     19.80 o
  -7  21   1      593.14      580.14     30.61 o
  -6  21   1      145.90      142.18     10.15 o
  -5  21   1       20.26        3.87     15.02 o
  -4  21   1      352.22      313.97     11.42 o
  -3  21   1      860.20      870.78     17.16 o
  -2  21   1     1807.58     1861.84     29.29 o
  -1  21   1     4083.21     4371.74     51.15 o
   0  21   1       36.61       41.47      6.87 o
   1  21   1      122.36      132.26      7.47 o
   2  21   1      983.37     1032.42     20.50 o
   3  21   1      854.51      831.78     14.76 o
   4  21   1      773.81      752.74     15.06 o
   5  21   1     1283.31     1265.40     37.01 o
   6  21   1        9.79        8.75     19.72 o
   7  21   1       31.61       25.23     21.69 o
  -7  22   1      148.67      110.31     19.53 o
  -6  22   1        7.86       -2.04     15.53 o
  -5  22   1     1815.24     1905.08     35.89 o
  -4  22   1       24.53       23.68      8.34 o
  -3  22   1       22.38       -1.91      7.49 o
  -2  22   1       71.75       60.45      7.70 o
  -1  22   1     1061.01     1114.25     16.86 o
   0  22   1      304.46      299.54      8.83 o
   1  22   1     2253.73     2457.16     30.90 o
   2  22   1       19.35       22.66      6.66 o
   3  22   1      577.82      572.62     12.23 o
   4  22   1        0.10       -1.53      7.27 o
   5  22   1      744.67      750.08     35.06 o
   6  22   1       41.38       42.01     13.73 o
   7  22   1      698.92      712.42     52.49 o
  -6  23   1      487.83      482.08     28.92 o
  -5  23   1       14.67       -2.10      8.64 o
  -4  23   1      407.94      376.80     13.82 o
  -3  23   1      123.45       87.07      8.99 o
  -2  23   1     3452.08     3722.56     52.91 o
  -1  23   1     2042.02     2204.21     30.88 o
   0  23   1     1265.06     1336.02     19.88 o
   1  23   1      558.01      604.08     11.98 o
   2  23   1      985.14      961.95     18.85 o
   3  23   1      125.60      133.11      8.96 o
   4  23   1     2044.66     2076.86     44.25 o
   5  23   1      382.06      366.29     20.51 o
   6  23   1        9.48       -4.55     12.09 o
  -6  24   1      908.78      847.84     28.22 o
  -5  24   1      176.54      140.86     14.75 o
  -4  24   1      186.07      190.16     11.51 o
  -3  24   1        2.70        7.21      9.86 o
  -2  24   1        3.32       10.05      7.79 o
  -1  24   1      354.75      361.11     10.36 o
   0  24   1     2104.77     2270.78     31.75 o
   1  24   1      173.12      194.71     10.25 o
   2  24   1      122.92      100.96      9.28 o
   3  24   1       30.46       22.07      5.33 o
   4  24   1       94.28       62.07     14.87 o
   5  24   1      172.34      133.66     21.56 o
   6  24   1     1403.30     1427.43     57.13 o
  -6  25   1      153.19      127.65     20.48 o
  -5  25   1      137.28      164.72     17.97 o
  -4  25   1       20.71       10.30      8.63 o
  -3  25   1     1279.72     1301.07     30.47 o
  -2  25   1       51.15       60.85      9.82 o
  -1  25   1     2378.97     2553.27     35.84 o
   0  25   1      124.04      155.45      8.12 o
   1  25   1        6.55       10.62      7.75 o
   2  25   1       98.79      100.83     12.29 o
   3  25   1     1613.72     1738.30     78.52 o
   4  25   1       49.99       46.07     12.93 o
   5  25   1      508.16      413.79     24.37 o
  -5  26   1      491.02      456.53     20.18 o
  -4  26   1      237.65      216.16     18.76 o
  -3  26   1       33.60       36.05     13.68 o
  -2  26   1      366.08      342.70     14.33 o
  -1  26   1      124.61      135.93      6.84 o
   0  26   1        0.95       10.73      9.61 o
   1  26   1      726.45      743.52     24.16 o
   2  26   1      350.30      318.84     14.69 o
   3  26   1      185.68      169.37     16.18 o
   4  26   1       41.87       15.38     16.43 o
   5  26   1      191.60      222.25     26.12 o
  -5  27   1       12.82       30.72     25.70 o
  -4  27   1      135.03       96.91     16.73 o
  -3  27   1       46.88       49.72     16.32 o
  -2  27   1     1496.94     1510.58     42.11 o
  -1  27   1      277.94      285.69     21.51 o
   0  27   1      551.21      512.79     20.72 o
   1  27   1      162.68      156.51     16.32 o
   2  27   1      167.24      188.26     18.94 o
   3  27   1      141.89      130.82     16.19 o
   4  27   1     1128.65     1118.49     49.94 o
  -4  28   1      501.20      402.53     27.36 o
  -3  28   1       29.86       24.66     16.72 o
  -2  28   1      239.99      226.57     29.28 o
  -1  28   1      282.77      295.36     21.79 o
   0  28   1      364.06      311.33     21.00 o
   1  28   1      358.85      307.05     21.55 o
   2  28   1      484.78      419.98     23.64 o
   3  28   1      136.11       89.52     21.11 o
   4  28   1       88.57       58.27     21.34 o
  -3  29   1     1156.20     1143.86     51.57 o
  -2  29   1       64.39       63.75     24.12 o
  -1  29   1      629.62      576.41     33.88 o
   0  29   1       44.71       39.65     20.37 o
   1  29   1        0.47      -15.53     15.53 o
   2  29   1       77.83      103.40     22.00 o
   3  29   1     1235.89     1119.72     51.01 o
  -2  30   1        2.39       -8.42     24.75 o
  -1  30   1       40.21       18.79     25.93 o
   0  30   1      684.16      574.37     34.43 o
   1  30   1       64.73       34.85     18.65 o
   2  30   1      199.79      190.14     25.74 o
  -1  31   1       46.91       42.89     30.94 o
   0  31   1      220.61      195.25     27.22 o
   1  31   1       64.22       55.02     23.61 o
 -10   0   2      289.56      292.83     63.91 o
  -8   0   2     1153.69     1034.81     44.26 o
  -6   0   2      153.68      174.71      7.88 o
  -4   0   2    10739.45    10424.80    177.05 o
  -2   0   2    57635.79    58900.57   1049.60 o
   2   0   2    17718.38    16985.62    371.84 o
   4   0   2     2741.75     2651.23     55.18 o
   6   0   2     4966.11     5308.25    271.51 o
   8   0   2      451.68      398.40     51.84 o
 -10   1   2       68.59       25.42     37.80 o
  -9   1   2      259.49      180.54     23.01 o
  -8   1   2     1677.36     1631.14     39.80 o
  -7   1   2     3374.71     3530.98     55.91 o
  -6   1   2     1065.76     1041.53     17.11 o
  -5   1   2      174.00      175.46      4.77 o
  -4   1   2     5440.29     5113.74     61.24 o
  -3   1   2    16445.63    15385.25    299.04 o
  -2   1   2     4908.56     4680.33     45.50 o
  -1   1   2    18109.75    17294.81    266.91 o
   0   1   2    10628.56     9697.96    117.49 o
   1   1   2      151.25      158.32      3.10 o
   2   1   2     2308.01     2293.25     28.09 o
   3   1   2      507.39      434.12      8.24 o
   4   1   2     3707.99     3544.31     64.22 o
   5   1   2     6235.50     6173.40     83.16 o
   6   1   2      804.22      826.00     16.77 o
   7   1   2        9.07        9.22      5.61 o
   8   1   2       10.14        5.06     27.34 o
   9   1   2      802.02     1014.21     61.74 o
 -10   2   2       22.29       41.55     44.88 o
  -9   2   2      880.18      783.18     58.31 o
  -8   2   2       50.37       33.14      9.79 o
  -7   2   2      247.66      216.70      8.75 o
  -6   2   2       54.40       53.06      6.51 o
  -5   2   2     3305.42     3181.26     40.82 o
  -4   2   2     1681.92     1652.41     20.79 o
  -3   2   2    16356.70    15269.27    216.83 o
  -2   2   2     2196.26     2020.05     18.66 o
  -1   2   2     5152.56     4959.44     38.07 o
   1   2   2    35412.03    34423.86    524.89 o
   2   2   2     3070.03     2997.43     35.94 o
   3   2   2    12289.02    12052.61    191.15 o
   4   2   2      988.17     1016.10     15.63 o
   5   2   2      205.85      180.10      6.03 o
   6   2   2       24.47       30.58      4.32 o
   7   2   2     1452.76     1492.64     50.98 o
   8   2   2       56.88       49.29     20.46 o
   9   2   2      642.59      681.61     48.45 o
 -10   3   2        1.33       24.36     55.34 o
  -9   3   2      631.96      551.74     37.42 o
  -8   3   2     3582.62     3851.69     70.54 o
  -7   3   2     2319.31     2467.19     45.06 o
  -6   3   2     1074.31     1083.28     18.79 o
  -5   3   2       25.03       26.52      3.65 o
  -4   3   2       96.29       98.14      5.28 o
  -3   3   2      174.16      151.37      3.98 o
  -2   3   2    21378.88    20425.21    307.36 o
  -1   3   2    10963.48    10354.49    144.08 o
   0   3   2     9418.64     8639.78     91.13 o
   1   3   2     8426.12     8350.84     76.89 o
   2   3   2       59.86       51.60      2.70 o
   3   3   2     1513.75     1407.09     17.16 o
   4   3   2     5180.58     5105.29     63.88 o
   5   3   2     4835.67     4762.06     70.61 o
   6   3   2     2779.52     2870.44     52.43 o
   7   3   2       92.90       96.66      9.43 o
   8   3   2       17.30        0.13     20.85 o
   9   3   2      131.63      105.81     36.95 o
 -10   4   2      347.54      288.03     75.10 o
  -8   4   2      879.95      849.06     26.95 o
  -7   4   2      496.84      468.86     15.01 o
  -6   4   2       31.26       32.20      4.97 o
  -5   4   2       49.90       48.41      4.82 o
  -4   4   2    13662.09    13642.30    147.19 o
  -3   4   2     1262.58     1168.20     15.61 o
  -2   4   2     8459.56     8133.04     72.44 o
  -1   4   2     7033.46     6870.42     57.04 o
   0   4   2     4015.58     3813.18     36.75 o
   1   4   2       31.96       35.42      3.40 o
   2   4   2    22872.98    21893.05    281.51 o
   3   4   2      772.70      796.67     10.41 o
   4   4   2     2006.97     2136.46     26.90 o
   5   4   2        3.58        5.28      4.79 o
   6   4   2     1354.80     1331.17     29.83 o
   7   4   2     1103.14     1042.07     36.78 o
   8   4   2     1530.72     1651.78     75.78 o
   9   4   2      192.42      223.10     94.55 o
 -10   5   2        5.12       32.46     35.80 o
  -9   5   2      740.60      663.08     41.04 o
  -8   5   2      767.95      751.34     23.48 o
  -7   5   2     3755.98     3903.29     64.66 o
  -6   5   2      463.58      445.16     11.13 o
  -5   5   2     1772.91     1786.14     27.14 o
  -4   5   2     8234.66     8309.42     92.23 o
  -3   5   2    10029.56     9950.13     99.73 o
  -2   5   2     1995.17     1783.49     19.20 o
  -1   5   2     3641.30     3427.78     29.10 o
   0   5   2     1904.47     1872.57     20.82 o
   1   5   2     4673.90     4394.11     44.21 o
   2   5   2     1238.11     1172.05     18.64 o
   3   5   2     7911.24     7653.91    124.50 o
   4   5   2     2101.01     2145.64     27.00 o
   5   5   2     4182.57     4290.61     56.77 o
   6   5   2      443.43      409.65     24.18 o
   7   5   2      978.48     1008.33     29.08 o
   8   5   2      426.94      429.93     20.91 o
   9   5   2      351.95      387.47     42.76 o
  -9   6   2      485.32      515.92    109.08 o
  -8   6   2        5.29       12.87      7.88 o
  -7   6   2       11.85       12.38      4.73 o
  -6   6   2     2024.62     2100.60     32.80 o
  -5   6   2     2723.34     2806.59     37.10 o
  -4   6   2     1726.66     1653.36     19.79 o
  -3   6   2    26536.92    27144.25    364.16 o
  -2   6   2     1649.01     1603.35     17.75 o
  -1   6   2      426.70      455.87      5.64 o
   0   6   2     2891.11     2745.79     32.63 o
   1   6   2    29186.95    29184.04    503.00 o
   2   6   2     4512.45     4255.38     47.36 o
   3   6   2     7289.26     7086.79     80.63 o
   4   6   2       66.20       86.74     10.33 o
   5   6   2      427.08      447.52     10.31 o
   6   6   2      833.27      802.28     18.75 o
   7   6   2     1832.09     1923.14     37.73 o
   8   6   2      337.11      285.04     30.44 o
   9   6   2       77.76       81.11     26.40 o
  -9   7   2      245.13      222.47     22.44 o
  -8   7   2     2128.70     2325.93     47.85 o
  -7   7   2      129.26      128.35      8.38 o
  -6   7   2     3194.01     3402.99     51.82 o
  -5   7   2      318.25      301.16      6.28 o
  -4   7   2      153.73      175.45      4.27 o
  -3   7   2     7290.80     7081.14     73.40 o
  -2   7   2    14697.56    14611.61    141.87 o
  -1   7   2     1506.78     1494.32     18.82 o
   0   7   2     3278.98     3019.49     32.82 o
   1   7   2       34.11       29.89      4.74 o
   2   7   2     1392.53     1434.62     20.24 o
   3   7   2      720.42      668.68     14.46 o
   4   7   2     6237.97     6082.84     86.28 o
   5   7   2       40.49       51.18      5.34 o
   6   7   2     3904.69     3992.25     67.45 o
   7   7   2      243.52      234.23     13.53 o
   8   7   2      310.99      264.82     23.00 o
   9   7   2      616.07      537.97     38.58 o
  -9   8   2       78.74       81.06     22.69 o
  -8   8   2      160.52      159.14      7.73 o
  -7   8   2      704.58      665.33     16.75 o
  -6   8   2      184.06      179.32      5.21 o
  -5   8   2     4227.33     4406.41     49.03 o
  -4   8   2     8381.80     8488.44     79.91 o
  -3   8   2     3199.13     3329.67     33.64 o
  -2   8   2     4839.48     4896.95     51.53 o
  -1   8   2      537.94      542.82      8.38 o
   0   8   2     1318.83     1186.67     13.88 o
   1   8   2    16480.29    16041.69    228.52 o
   2   8   2    21845.74    22090.70    295.04 o
   3   8   2      378.40      358.39     14.65 o
   4   8   2       28.38       35.80      4.42 o
   5   8   2      321.42      307.00      8.79 o
   6   8   2      286.35      326.07     13.88 o
   7   8   2      882.40      882.59     22.55 o
   8   8   2     1042.41     1111.20     60.42 o
   9   8   2      202.36      168.01     28.78 o
  -9   9   2      151.06      104.59     26.03 o
  -8   9   2      401.91      407.75     12.82 o
  -7   9   2     3401.32     3678.26     60.91 o
  -6   9   2        1.27        6.23      4.28 o
  -5   9   2      133.12      123.86      4.57 o
  -4   9   2      587.51      586.38      9.09 o
  -3   9   2     1109.34     1046.00     12.28 o
  -2   9   2      912.34      859.08     13.23 o
  -1   9   2    25316.48    24748.84    259.95 o
   0   9   2      284.54      301.51      5.03 o
   1   9   2     3638.32     3479.83     41.76 o
   2   9   2       48.75       51.37      6.16 o
   3   9   2     1725.51     1688.04     23.67 o
   4   9   2        7.93        3.40      4.55 o
   5   9   2     4688.72     4849.49     64.46 o
   6   9   2       60.29       62.54      7.13 o
   7   9   2      293.97      263.41     12.59 o
   8   9   2       32.95       51.15     14.68 o
   9   9   2      178.95      116.18     25.04 o
  -9  10   2      152.54      163.71     32.04 o
  -8  10   2       67.25       64.65      9.87 o
  -7  10   2      570.81      552.74     15.56 o
  -6  10   2     5052.94     5417.13     70.55 o
  -5  10   2     1171.31     1165.11     14.60 o
  -4  10   2     2114.39     2125.02     24.02 o
  -3  10   2     3219.29     3184.94     33.82 o
  -2  10   2     1404.86     1470.51     22.12 o
  -1  10   2      144.91      138.89      4.92 o
   0  10   2    10277.23    10060.13    101.30 o
   1  10   2    10467.46    10107.29    109.04 o
   2  10   2     2199.74     2165.68     29.30 o
   3  10   2     2265.48     2230.34     30.93 o
   4  10   2     2298.77     2276.43     32.13 o
   5  10   2      303.43      309.85      8.77 o
   6  10   2     1834.83     1889.89     32.85 o
   7  10   2     1931.36     2021.46     48.42 o
   8  10   2      531.72      526.81     20.58 o
   9  10   2      161.89      159.62     32.82 o
  -9  11   2       83.96       69.39     22.12 o
  -8  11   2      607.44      588.52     17.49 o
  -7  11   2      105.38      106.64      7.91 o
  -6  11   2     5492.52     5917.18     71.07 o
  -5  11   2      812.05      834.92     11.46 o
  -4  11   2       50.61       60.27      3.98 o
  -3  11   2      908.22      908.03     13.11 o
  -2  11   2     6526.93     6700.56     86.40 o
  -1  11   2     2281.10     2244.45     27.98 o
   0  11   2    19377.60    19473.56    199.94 o
   1  11   2      409.33      373.04      6.89 o
   2  11   2      153.32      154.57      6.29 o
   3  11   2       10.78        8.72      3.59 o
   4  11   2     2757.23     2727.68     35.92 o
   5  11   2      243.54      224.01      7.19 o
   6  11   2     2230.17     2337.62     41.40 o
   7  11   2        9.64       17.40      6.90 o
   8  11   2        0.32       22.74     14.38 o
   9  11   2       28.04       50.54     31.26 o
  -9  12   2      325.49      218.87     30.74 o
  -8  12   2      143.33      104.51     11.59 o
  -7  12   2      119.06      126.22      8.64 o
  -6  12   2      277.50      287.41      6.43 o
  -5  12   2     5854.86     6176.48     62.78 o
  -4  12   2      289.81      298.27      6.52 o
  -3  12   2        7.89       22.11      4.15 o
  -2  12   2     5664.44     5661.86     74.88 o
  -1  12   2     2327.82     2262.92     32.67 o
   0  12   2    10455.44    10659.16    120.18 o
   1  12   2     7021.36     7290.05     78.92 o
   2  12   2     5269.60     5370.10     64.63 o
   3  12   2     1392.49     1447.14     19.39 o
   4  12   2       23.64       19.14      4.88 o
   5  12   2       97.93       87.71      7.75 o
   6  12   2     1997.76     2104.87     37.03 o
   7  12   2     2021.39     2187.41     39.62 o
   8  12   2       70.23       45.01     29.17 o
  -9  13   2       85.71       43.18     24.74 o
  -8  13   2       21.25        2.15     10.86 o
  -7  13   2     3475.13     3816.11     51.11 o
  -6  13   2       92.31       73.81      6.51 o
  -5  13   2      537.76      545.46      9.77 o
  -4  13   2      291.62      280.90      6.33 o
  -3  13   2      923.11      954.32     17.82 o
  -2  13   2     1081.41     1013.35     15.00 o
  -1  13   2    16783.10    17917.43    206.83 o
   0  13   2     4219.86     4287.88     51.37 o
   1  13   2     1251.62     1210.70     17.78 o
   2  13   2        0.51        9.85      8.77 o
   3  13   2      637.38      694.07     16.17 o
   4  13   2      577.90      568.12     14.30 o
   5  13   2     4805.33     5047.57     65.61 o
   6  13   2       60.00       52.26      3.74 o
   7  13   2       99.55      100.08     11.09 o
   8  13   2        0.34       -9.12     15.91 o
  -9  14   2        5.67      -16.28     21.97 o
  -8  14   2       51.47       38.46     12.33 o
  -7  14   2       53.68       50.20      5.96 o
  -6  14   2     1522.58     1541.78     21.83 o
  -5  14   2     1030.21     1038.91     15.03 o
  -4  14   2     4059.77     4210.01     51.73 o
  -3  14   2     1881.02     1913.16     32.37 o
  -2  14   2        9.01        7.79      3.46 o
  -1  14   2       35.97       43.62      4.73 o
   0  14   2     5899.14     6221.64     71.83 o
   1  14   2     3374.89     3301.50     38.46 o
   2  14   2     5944.52     6170.93     79.84 o
   3  14   2      594.96      604.59     20.83 o
   4  14   2        9.69        7.55      4.79 o
   5  14   2      259.11      268.71      9.30 o
   6  14   2      933.82      927.25     18.53 o
   7  14   2      309.77      303.99     20.00 o
   8  14   2     1576.75     1701.95    162.98 o
  -8  15   2      341.44      332.62     18.20 o
  -7  15   2       47.57       51.16      7.99 o
  -6  15   2     1939.28     2090.86     27.07 o
  -5  15   2      791.69      782.52     14.43 o
  -4  15   2        9.63        8.86      5.36 o
  -3  15   2     1218.75     1291.16     22.52 o
  -2  15   2     3556.38     3566.23     51.18 o
  -1  15   2     1660.53     1755.54     26.65 o
   0  15   2     4226.62     4358.50     49.84 o
   1  15   2     1293.58     1269.12     16.56 o
   2  15   2       64.66       78.71      6.46 o
   3  15   2     1811.12     1903.39     29.19 o
   4  15   2     2254.92     2314.70     32.95 o
   5  15   2      174.59      155.63      8.16 o
   6  15   2     1562.73     1656.04     33.81 o
   7  15   2      200.37      167.87     12.46 o
   8  15   2       11.26       -6.24     22.95 o
  -8  16   2        5.98        3.32     15.70 o
  -7  16   2      567.63      552.37     15.62 o
  -6  16   2      117.16      113.04      7.53 o
  -5  16   2     4761.63     5075.74     61.30 o
  -4  16   2      804.39      802.01     19.02 o
  -3  16   2     2069.21     2204.58     34.61 o
  -2  16   2       64.72       65.42      4.90 o
  -1  16   2      481.52      439.58      9.17 o
   0  16   2      479.62      467.08      9.04 o
   1  16   2     3170.73     3248.36     37.19 o
   2  16   2      991.63      950.52     16.98 o
   3  16   2     2982.92     3116.41     42.23 o
   4  16   2       27.35       21.34      4.89 o
   5  16   2        6.87        8.06      6.43 o
   6  16   2      427.74      429.91     14.40 o
   7  16   2     1305.89     1372.69     46.53 o
   8  16   2       32.32       37.33     32.85 o
  -8  17   2       28.93        2.35     19.52 o
  -7  17   2      567.28      585.49     20.60 o
  -6  17   2      180.34      162.08      7.86 o
  -5  17   2     2160.91     2276.42     32.16 o
  -4  17   2       13.12       12.54      5.92 o
  -3  17   2      713.94      704.44     14.26 o
  -2  17   2     1632.45     1736.21     26.14 o
  -1  17   2     2820.00     2850.16     36.98 o
   0  17   2     4435.31     4623.66     60.58 o
   1  17   2     1771.98     1811.26     22.99 o
   2  17   2      288.74      285.01      9.22 o
   3  17   2     2537.97     2553.29     41.98 o
   4  17   2     1594.72     1647.10     28.04 o
   5  17   2     1019.88      963.96     18.81 o
   6  17   2      322.97      322.83     13.99 o
   7  17   2      418.29      390.84     41.60 o
   8  17   2       11.63       14.91     22.51 o
  -8  18   2       40.23        4.95     17.00 o
  -7  18   2       59.89       51.88      9.39 o
  -6  18   2     1596.99     1615.98     40.59 o
  -5  18   2       97.37       90.54      6.77 o
  -4  18   2     3912.63     4134.74     56.34 o
  -3  18   2      270.66      253.35      8.38 o
  -2  18   2        6.45        4.60      5.22 o
  -1  18   2      842.58      887.46     14.10 o
   0  18   2     1652.84     1695.97     30.67 o
   1  18   2      483.90      491.10     10.43 o
   2  18   2     3117.43     3233.37     41.64 o
   3  18   2        2.02        4.74      6.97 o
   4  18   2      185.49      173.92      7.20 o
   5  18   2      660.15      658.05     14.17 o
   6  18   2      175.13      176.94     15.25 o
   7  18   2       50.38       43.04     18.85 o
  -8  19   2      509.63      524.65     45.31 o
  -7  19   2      336.21      317.15     15.26 o
  -6  19   2      567.84      608.07     20.07 o
  -5  19   2       58.08       56.53      6.72 o
  -4  19   2      214.05      235.83      9.44 o
  -3  19   2        1.99       -2.91      5.55 o
  -2  19   2     2706.53     2896.83     34.16 o
  -1  19   2     6176.02     6649.17     72.07 o
   0  19   2     1997.97     2060.77     31.23 o
   1  19   2       58.59       61.06      4.54 o
   2  19   2        2.07        8.93      6.11 o
   3  19   2     1749.85     1771.80     28.93 o
   4  19   2     1899.40     1867.53     31.43 o
   5  19   2     1277.85     1306.38     24.57 o
   6  19   2      369.66      351.60     19.74 o
   7  19   2        1.45       -9.39     21.77 o
  -7  20   2      100.86       45.79     14.75 o
  -6  20   2      265.39      275.65     11.39 o
  -5  20   2     2093.05     2121.75     39.91 o
  -4  20   2      116.00      105.61      7.86 o
  -3  20   2     1159.58     1270.68     20.44 o
  -2  20   2      371.09      369.34      8.74 o
  -1  20   2      180.77      183.21      6.71 o
   0  20   2       48.47       53.10      4.78 o
   1  20   2     4218.32     4506.65     49.07 o
   2  20   2      255.51      237.17      8.80 o
   3  20   2     1372.90     1369.97     24.89 o
   4  20   2      602.87      593.59     17.24 o
   5  20   2      113.47      117.64     10.33 o
   6  20   2        9.45        8.20     14.26 o
   7  20   2      641.36      701.46     63.89 o
  -7  21   2      175.43      197.97     17.66 o
  -6  21   2      906.25      868.54     33.04 o
  -5  21   2      461.92      443.85     15.66 o
  -4  21   2      138.40      120.80      9.00 o
  -3  21   2      117.80      123.29      7.69 o
  -2  21   2     1756.26     1873.05     25.12 o
  -1  21   2     2048.31     2087.41     27.13 o
   0  21   2     2157.71     2286.26     27.52 o
   1  21   2      385.40      366.45      8.25 o
   2  21   2      590.14      605.97     14.76 o
   3  21   2      157.25      152.92     10.21 o
   4  21   2     2099.64     2139.30     41.61 o
   5  21   2      566.27      557.79     23.32 o
   6  21   2      415.90      391.83     22.42 o
   7  21   2       31.25       17.88     22.78 o
  -7  22   2       38.56       40.04     19.00 o
  -6  22   2      856.14      772.20     25.34 o
  -5  22   2       78.58       61.82      8.72 o
  -4  22   2      840.98      830.17     20.21 o
  -3  22   2       27.49       26.53      7.77 o
  -2  22   2      669.65      704.28     16.38 o
  -1  22   2        2.51        0.90      4.93 o
   0  22   2     1769.33     1798.06     24.17 o
   1  22   2       21.99       11.52      5.81 o
   2  22   2      471.11      479.76     13.53 o
   3  22   2       60.14       26.89      8.43 o
   4  22   2     1019.22      987.31     25.11 o
   5  22   2      118.82       96.48     14.13 o
   6  22   2      498.37      485.94     36.89 o
  -6  23   2      170.89      175.00     18.69 o
  -5  23   2        1.87       -7.82      8.27 o
  -4  23   2       36.91       36.60     10.11 o
  -3  23   2      387.74      374.14     15.24 o
  -2  23   2      442.31      455.17     12.94 o
  -1  23   2     4241.68     4662.08     55.10 o
   0  23   2     1805.02     1871.96     25.47 o
   1  23   2      147.93      156.58      7.11 o
   2  23   2       39.14       37.94      8.57 o
   3  23   2      482.17      482.30     15.27 o
   4  23   2      533.44      550.66     22.85 o
   5  23   2     1248.54     1247.58     53.49 o
   6  23   2        6.07      -22.06     22.06 o
  -6  24   2       47.33       34.53     15.79 o
  -5  24   2     1342.29     1368.87     35.68 o
  -4  24   2      219.01      210.30     13.64 o
  -3  24   2      446.44      453.08     15.78 o
  -2  24   2       14.40       26.90      8.22 o
  -1  24   2       46.44       40.34      6.56 o
   0  24   2       61.63       63.96      6.27 o
   1  24   2      709.10      712.58     13.40 o
   2  24   2      569.99      519.02     16.00 o
   3  24   2      656.58      635.85     29.51 o
   4  24   2      174.38      139.05     17.87 o
   5  24   2        1.14        2.92     15.38 o
   6  24   2       21.75       35.29     21.41 o
  -6  25   2      157.73      149.62     21.02 o
  -5  25   2      124.71      123.22     13.77 o
  -4  25   2        0.24      -11.13     12.47 o
  -3  25   2        0.45        0.79      8.74 o
  -2  25   2     2449.87     2564.85     60.77 o
  -1  25   2      642.94      696.21     15.15 o
   0  25   2     1022.88     1038.01     18.82 o
   1  25   2       59.96       42.12     10.38 o
   2  25   2      262.99      253.99     16.79 o
   3  25   2       55.08       75.90     14.50 o
   4  25   2      984.71     1038.79     41.31 o
   5  25   2      487.10      446.99     30.60 o
  -5  26   2       50.19       45.37     16.74 o
  -4  26   2      850.57      792.27     31.44 o
  -3  26   2      414.82      388.25     16.93 o
  -2  26   2       23.16       24.97      9.31 o
  -1  26   2       90.82       87.30      8.39 o
   0  26   2      237.99      234.02     10.65 o
   1  26   2      128.28      101.26      9.54 o
   2  26   2      827.83      809.20     31.94 o
   3  26   2      186.56      161.84     19.68 o
   4  26   2      108.33       73.99     17.42 o
   5  26   2       18.11       -0.04     24.41 o
  -5  27   2      170.16      147.17     22.61 o
  -4  27   2       28.73       35.14     22.55 o
  -3  27   2      880.32      787.08     30.07 o
  -2  27   2        6.26       16.04     11.93 o
  -1  27   2      972.54      992.01     28.40 o
   0  27   2       36.46       39.39     10.77 o
   1  27   2      458.24      418.90     16.70 o
   2  27   2       15.15       42.24     14.83 o
   3  27   2     1423.07     1419.06     44.78 o
   4  27   2       99.19       91.65     21.19 o
  -4  28   2      258.41      220.83     26.83 o
  -3  28   2      447.01      417.99     25.69 o
  -2  28   2       76.23       82.69     17.40 o
  -1  28   2       26.30       36.78     14.63 o
   0  28   2      155.49      129.29     15.70 o
   1  28   2      151.32      149.19     15.37 o
   2  28   2      721.97      669.58     29.78 o
   3  28   2      209.32      222.63     25.91 o
   4  28   2       13.40       17.56     24.40 o
  -3  29   2       20.37       51.42     25.31 o
  -2  29   2      897.85      833.01     41.79 o
  -1  29   2        0.08      -11.33     19.89 o
   0  29   2      497.01      459.17     27.15 o
   1  29   2      101.70       72.77     20.88 o
   2  29   2      138.52      141.28     23.72 o
   3  29   2      221.33      172.23     37.21 o
  -2  30   2        0.79      -22.13     51.03 o
  -1  30   2        5.19      -27.50     27.50 o
   0  30   2        8.68       -7.81     20.28 o
   1  30   2      489.02      447.65     30.98 o
   2  30   2      551.07      514.53     34.17 o
  -7   0   3     1449.29     1420.29     52.22 o
  -5   0   3     1016.92      961.03     16.41 o
  -3   0   3    39022.14    39618.67   1360.31 o
  -1   0   3     1774.16     1554.21     20.06 o
   1   0   3    32056.05    31144.74    603.40 o
   3   0   3    29501.80    31740.11    747.58 o
   5   0   3       44.54       48.82      6.54 o
   7   0   3     3211.67     3520.98    161.12 o
   9   0   3     1251.39     1347.64    105.25 o
 -10   1   3       56.17       13.52     33.41 o
  -9   1   3        2.23        9.86     22.58 o
  -8   1   3     1260.20     1274.78     30.74 o
  -7   1   3     1600.09     1650.45     31.61 o
  -6   1   3     3399.06     3443.83     45.87 o
  -5   1   3       25.94       28.62      2.89 o
  -4   1   3      599.20      625.77      8.07 o
  -3   1   3      390.84      423.55      5.52 o
  -2   1   3    14074.83    13663.22    124.69 o
  -1   1   3     2361.95     2084.45     19.37 o
   0   1   3      658.10      573.44      6.22 o
   1   1   3       19.37       22.92      2.55 o
   2   1   3     7821.47     8029.80     86.88 o
   3   1   3      681.75      604.91     12.34 o
   4   1   3       26.43       31.31      5.11 o
   5   1   3     1714.05     1739.54     38.14 o
   6   1   3     2515.41     2611.79     38.60 o
   7   1   3      211.50      213.68     10.62 o
   8   1   3      199.50      195.80     28.91 o
   9   1   3       32.81       73.33     30.83 o
 -10   2   3      529.10      453.39     47.01 o
  -9   2   3      258.14      184.34     43.08 o
  -8   2   3     1542.23     1580.34     29.45 o
  -7   2   3      184.66      176.24      9.69 o
  -6   2   3      160.40      166.22      5.13 o
  -5   2   3     2256.66     2217.31     26.22 o
  -4   2   3    14100.68    13609.80    172.03 o
  -3   2   3        1.18        4.48      1.84 o
  -2   2   3    19557.87    18626.94    232.89 o
  -1   2   3     2749.77     2839.37     25.35 o
   0   2   3     3247.38     2910.39     26.40 o
   1   2   3      966.46      971.24     13.75 o
   2   2   3    40499.54    40676.90    726.39 o
   3   2   3      847.81      892.35     15.75 o
   4   2   3     4748.06     4661.97     54.73 o
   5   2   3       34.09       28.29      4.53 o
   6   2   3     2535.60     2635.89     48.25 o
   7   2   3       17.96       20.38      5.91 o
   8   2   3     1505.02     1563.47     57.76 o
   9   2   3       26.81       23.27     62.07 o
 -10   3   3       39.16      116.01     59.67 o
  -9   3   3       23.95      102.65     48.18 o
  -8   3   3        1.82       -0.55      6.94 o
  -7   3   3     1648.79     1728.27     33.33 o
  -6   3   3     1727.93     1749.04     26.85 o
  -5   3   3     2910.33     2875.23     35.51 o
  -4   3   3        1.07       -0.94      2.61 o
  -3   3   3     3608.50     3665.68     38.84 o
  -2   3   3       68.60       72.49      2.91 o
  -1   3   3     3656.18     3369.53     30.65 o
   0   3   3       80.83       82.20      2.66 o
   1   3   3    22888.30    22099.70    311.15 o
   2   3   3        0.47       11.59      2.93 o
   3   3   3     2910.68     2898.68     33.88 o
   4   3   3        6.51       13.17      3.38 o
   5   3   3     1330.31     1334.77     21.93 o
   6   3   3      849.69      808.59     20.11 o
   7   3   3     1619.78     1661.40     41.55 o
   8   3   3       95.07      132.85     43.99 o
   9   3   3       32.65       97.44     38.90 o
 -10   4   3       34.99       29.25     45.24 o
  -9   4   3      999.04      929.77     59.52 o
  -8   4   3      144.20      129.75      8.64 o
  -7   4   3      169.99      147.94      6.48 o
  -6   4   3       94.06       87.61      4.20 o
  -5   4   3     3473.96     3473.69     42.94 o
  -4   4   3     3780.86     3882.32     38.49 o
  -3   4   3    46388.81    47063.79    648.32 o
  -2   4   3      179.57      187.99      3.46 o
  -1   4   3     5135.50     4977.85     44.49 o
   0   4   3    10431.48    10264.11     88.32 o
   1   4   3    11335.35    10591.64     94.26 o
   2   4   3     1154.60     1035.52     12.58 o
   3   4   3    19436.27    19161.23    188.39 o
   4   4   3      295.98      291.73      6.71 o
   5   4   3        7.53       14.01      4.60 o
   6   4   3      183.67      176.83      9.42 o
   7   4   3     2501.81     2681.89     65.17 o
   8   4   3      350.20      324.76     18.95 o
   9   4   3      670.99      708.13     54.26 o
 -10   5   3      315.25      244.65     44.87 o
  -9   5   3       21.44        9.35     32.55 o
  -8   5   3     1733.38     1833.07     36.24 o
  -7   5   3      710.87      732.94     17.43 o
  -6   5   3      860.04      923.79     15.39 o
  -5   5   3       32.89       40.55      4.69 o
  -4   5   3     2359.51     2291.58     23.75 o
  -3   5   3       66.75       64.56      4.19 o
  -2   5   3    14520.66    14490.29    131.57 o
  -1   5   3     1011.40     1056.71     11.62 o
   0   5   3     4719.29     4251.34     39.93 o
   1   5   3      568.36      606.95      7.97 o
   2   5   3      993.49      974.72     12.49 o
   3   5   3     1223.77     1196.25     15.02 o
   4   5   3     5857.87     5796.95     64.61 o
   5   5   3       10.57       14.74      5.30 o
   6   5   3     2775.01     2953.04     76.76 o
   7   5   3      316.73      352.20     19.28 o
   8   5   3      258.11      258.13     17.90 o
   9   5   3        0.99       14.75     36.31 o
  -9   6   3      320.02      292.19     39.21 o
  -8   6   3      349.01      326.05     12.18 o
  -7   6   3      286.33      271.02      9.06 o
  -6   6   3      192.87      198.30      6.24 o
  -5   6   3      210.00      225.63      4.99 o
  -4   6   3    10139.09    10157.09    102.63 o
  -3   6   3     4414.28     4392.69     58.65 o
  -2   6   3    13377.25    13271.04    129.25 o
  -1   6   3      161.92      167.49      4.08 o
   0   6   3      981.52      979.95     12.12 o
   1   6   3      993.91     1042.20     12.08 o
   2   6   3    52880.85    56572.24   1146.13 o
   3   6   3      730.89      754.19     10.71 o
   4   6   3     2033.92     2083.26     27.39 o
   5   6   3       88.22      110.42      9.66 o
   6   6   3      339.64      318.02     12.37 o
   7   6   3        7.73       15.54     10.18 o
   8   6   3     1513.41     1714.36    129.90 o
   9   6   3      120.95      110.52     25.46 o
  -9   7   3      162.75      148.29     34.56 o
  -8   7   3      118.83      112.88      6.88 o
  -7   7   3     4472.04     4868.61     72.13 o
  -6   7   3      177.81      174.62      6.62 o
  -5   7   3     9071.02     9491.68     95.91 o
  -4   7   3      192.91      208.92      9.38 o
  -3   7   3     2537.22     2369.15     29.75 o
  -2   7   3      380.50      419.07      7.64 o
  -1   7   3     5860.01     5290.39     49.08 o
   0   7   3      588.65      564.97      7.62 o
   1   7   3     9701.11     9562.62     93.16 o
   2   7   3      469.54      475.72      8.71 o
   3   7   3      115.59       77.06      4.96 o
   4   7   3      843.75      849.94     13.19 o
   5   7   3     4682.73     4896.64     59.18 o
   6   7   3        5.40       14.26      5.05 o
   7   7   3     2421.93     2561.90     70.48 o
   8   7   3       28.65        9.99     17.14 o
   9   7   3      178.65      106.62     36.45 o
  -9   8   3      587.96      558.52     63.66 o
  -8   8   3      252.27      226.66      9.46 o
  -7   8   3      517.72      501.98     15.42 o
  -6   8   3       71.08       69.51      4.78 o
  -5   8   3      464.24      474.52      7.91 o
  -4   8   3      803.78      786.47     10.13 o
  -3   8   3     6144.83     6046.51     70.10 o
  -2   8   3      606.42      560.80      8.91 o
  -1   8   3      806.92      704.74      9.39 o
   0   8   3      846.20      827.21     11.06 o
   1   8   3    16672.74    16990.96    206.87 o
   2   8   3     1026.39     1050.13     15.79 o
   3   8   3    12332.80    12582.49    158.94 o
   4   8   3     3215.02     3379.02     38.07 o
   5   8   3      102.91      100.79      5.04 o
   6   8   3       14.13       15.35      5.43 o
   7   8   3     1040.44     1128.77     26.14 o
   8   8   3       65.56       79.54     24.79 o
   9   8   3      258.54      261.51     62.42 o
  -9   9   3        2.16      -31.47     32.58 o
  -8   9   3      835.55      880.20     25.65 o
  -7   9   3      207.03      182.50      8.31 o
  -6   9   3     6450.78     7030.27     81.96 o
  -5   9   3      150.32      140.80      4.53 o
  -4   9   3       27.76       26.61      4.48 o
  -3   9   3      349.21      357.15      7.12 o
  -2   9   3     5339.73     5081.63     62.31 o
  -1   9   3      482.06      456.76      7.70 o
   0   9   3    21133.88    20469.82    302.47 o
   1   9   3       36.69       20.37      3.55 o
   2   9   3      731.59      664.09     11.97 o
   3   9   3       61.53       59.23      4.95 o
   4   9   3     4153.80     4246.97     61.98 o
   5   9   3      613.88      603.30     11.42 o
   6   9   3     2877.80     3083.61     42.81 o
   7   9   3      142.65      142.79     13.54 o
   8   9   3      110.75       73.95     16.04 o
   9   9   3        0.16      -18.07     25.01 o
  -9  10   3      269.71      230.24     42.51 o
  -8  10   3      537.47      542.32     15.43 o
  -7  10   3      535.95      560.56     10.55 o
  -6  10   3      116.85      110.70      4.79 o
  -5  10   3     1670.47     1692.44     20.45 o
  -4  10   3     5962.94     6011.27     63.23 o
  -3  10   3      100.37      102.13      4.61 o
  -2  10   3    12446.51    12441.99    145.76 o
  -1  10   3       23.52       26.48      2.90 o
   0  10   3      322.03      297.40      6.10 o
   1  10   3     1651.95     1744.98     21.78 o
   2  10   3     1185.59     1086.00     16.37 o
   3  10   3     2213.17     2169.07     27.64 o
   4  10   3     1756.03     1715.08     27.15 o
   5  10   3      840.03      793.60     13.12 o
   6  10   3     1320.51     1404.80     26.50 o
   7  10   3       92.32       87.03      9.76 o
   8  10   3      752.21      716.13     32.52 o
  -9  11   3       27.72       21.57     24.36 o
  -8  11   3        2.67       10.02      7.89 o
  -7  11   3     2184.84     2370.49     38.04 o
  -6  11   3      107.99       86.47      4.62 o
  -5  11   3     2289.22     2341.61     26.20 o
  -4  11   3     2264.85     2222.48     26.84 o
  -3  11   3      746.86      747.29     12.89 o
  -2  11   3      367.56      374.81      7.85 o
  -1  11   3    32257.02    33446.54    378.14 o
   0  11   3     3842.35     3785.65     42.74 o
   1  11   3     2274.82     2169.18     27.58 o
   2  11   3        3.60       12.13      6.59 o
   3  11   3       53.33       67.30      3.95 o
   4  11   3     1039.01     1047.65     18.15 o
   5  11   3     9233.30     9933.58    122.74 o
   6  11   3        3.54        2.69      4.71 o
   7  11   3      645.19      613.18     17.22 o
   8  11   3       63.63       55.64     18.24 o
  -9  12   3       28.47       32.23     25.51 o
  -8  12   3      341.46      339.59     16.84 o
  -7  12   3      492.31      496.68     12.86 o
  -6  12   3      498.99      484.37      9.54 o
  -5  12   3     1027.95     1013.20     13.84 o
  -4  12   3     2986.32     3158.67     38.63 o
  -3  12   3     1036.45     1019.68     15.49 o
  -2  12   3     2787.52     2872.17     37.68 o
  -1  12   3     6181.87     6297.86     69.23 o
   0  12   3        1.89       -1.91      2.83 o
   1  12   3     4682.92     4478.71     47.48 o
   2  12   3        7.31       20.23      6.22 o
   3  12   3     1731.45     1738.90     26.50 o
   4  12   3     1633.00     1640.16     26.20 o
   5  12   3      205.12      186.78      7.21 o
   6  12   3       35.77       37.58      5.08 o
   7  12   3      287.46      271.17     11.00 o
   8  12   3      363.11      322.59     24.07 o
  -9  13   3        5.67       -8.85     20.17 o
  -8  13   3      314.07      296.19     20.93 o
  -7  13   3       61.37       53.03      6.75 o
  -6  13   3     6093.13     6680.82     68.84 o
  -5  13   3      106.78      104.79      5.32 o
  -4  13   3      115.17      109.89      5.67 o
  -3  13   3      190.21      185.78      6.56 o
  -2  13   3     4225.63     4127.26     52.60 o
  -1  13   3     2491.09     2580.07     36.62 o
   0  13   3    17482.81    18528.34    216.02 o
   1  13   3     4602.36     4661.94     48.25 o
   2  13   3      629.83      589.11     12.45 o
   3  13   3     3025.48     2952.82     38.75 o
   4  13   3     3964.47     4202.29     54.91 o
   5  13   3      278.61      262.86     11.98 o
   6  13   3     3509.17     3795.06     58.63 o
   7  13   3       30.78       30.75      8.65 o
   8  13   3      141.77      140.96     25.06 o
  -9  14   3      549.69      458.14     69.26 o
  -8  14   3      131.48      107.23     13.74 o
  -7  14   3       44.03       41.03      6.32 o
  -6  14   3      196.68      180.87      6.67 o
  -5  14   3     1446.92     1430.42     21.31 o
  -4  14   3        7.63       16.19      5.40 o
  -3  14   3     3151.19     3203.72     46.28 o
  -2  14   3     2039.84     2045.08     28.91 o
  -1  14   3     1533.41     1546.37     24.80 o
   0  14   3     2308.64     2415.63     34.05 o
   1  14   3      501.27      491.41      9.35 o
   2  14   3      631.26      662.29     12.73 o
   3  14   3     2346.18     2465.57     39.88 o
   4  14   3     1027.48     1023.28     16.14 o
   5  14   3      260.37      248.49      7.70 o
   6  14   3      440.96      414.64     11.30 o
   7  14   3      140.57      130.98     15.35 o
   8  14   3        2.43      -12.73     22.13 o
  -8  15   3       39.69       35.70     14.86 o
  -7  15   3     1732.54     1841.27     40.01 o
  -6  15   3      302.02      276.55      9.01 o
  -5  15   3     3344.66     3567.37     44.83 o
  -4  15   3      562.11      581.39     11.48 o
  -3  15   3      218.99      235.65      8.42 o
  -2  15   3     1904.66     1915.76     27.24 o
  -1  15   3     8639.22     9111.70    109.64 o
   0  15   3     2034.47     2072.50     28.97 o
   1  15   3     3687.33     3713.85     46.64 o
   2  15   3      429.73      446.78     14.45 o
   3  15   3     1210.61     1209.35     23.88 o
   4  15   3      811.10      770.80     15.38 o
   5  15   3     2987.05     3185.72     62.63 o
   6  15   3      373.66      359.66     15.35 o
   7  15   3      453.18      434.26     30.36 o
   8  15   3        0.97       -5.07     22.09 o
  -8  16   3      252.67      285.35     22.18 o
  -7  16   3       87.29      101.21     12.04 o
  -6  16   3       14.99        5.90      5.61 o
  -5  16   3       67.58       82.23      7.49 o
  -4  16   3     2412.58     2577.95     32.81 o
  -3  16   3      280.26      290.45      8.53 o
  -2  16   3       25.46       26.94      4.65 o
  -1  16   3      102.29       98.70      5.08 o
   0  16   3      137.26      152.98      6.19 o
   1  16   3      379.21      380.65      9.40 o
   2  16   3     5760.97     6120.91     82.46 o
   3  16   3      626.42      576.03     13.09 o
   4  16   3     1129.13     1159.28     20.78 o
   5  16   3       21.84       33.50      6.75 o
   6  16   3      114.74       74.22     17.65 o
   7  16   3       25.01       21.13     17.91 o
   8  16   3      606.25      665.34     42.19 o
  -8  17   3      509.27      494.22     29.58 o
  -7  17   3      120.25      110.70     11.75 o
  -6  17   3     1561.88     1656.01     24.71 o
  -5  17   3     1248.57     1303.22     24.18 o
  -4  17   3     2150.75     2263.12     29.66 o
  -3  17   3      109.70      101.05      6.21 o
  -2  17   3     3699.16     3790.87     45.39 o
  -1  17   3     2455.68     2562.34     28.22 o
   0  17   3     5187.47     5372.27     62.33 o
   1  17   3     1859.68     1878.60     26.41 o
   2  17   3      362.51      348.82     10.55 o
   3  17   3      599.94      610.95     14.33 o
   4  17   3     3421.97     3601.51     54.55 o
   5  17   3      637.79      623.38     19.92 o
   6  17   3     1114.81     1270.28     45.90 o
   7  17   3       17.18       24.37     20.58 o
  -8  18   3       18.68       22.55     29.55 o
  -7  18   3       32.93       15.66     11.71 o
  -6  18   3       39.09       42.16      7.33 o
  -5  18   3     1628.93     1684.17     25.63 o
  -4  18   3       25.11       23.15      6.02 o
  -3  18   3     3328.50     3477.35     46.30 o
  -2  18   3       66.63       86.37      6.42 o
  -1  18   3       51.35       52.23      4.37 o
   0  18   3     1199.67     1164.28     19.26 o
   1  18   3      189.85      193.14      6.66 o
   2  18   3      421.12      380.78     11.04 o
   3  18   3     3037.13     3059.89     46.90 o
   4  18   3      765.79      743.52     16.70 o
   5  18   3      719.32      680.42     24.33 o
   6  18   3        4.79        8.90     12.36 o
   7  18   3      253.55      234.91     29.67 o
  -8  19   3        6.82       32.87     33.53 o
  -7  19   3      407.89      385.05     17.50 o
  -6  19   3      916.11      917.00     20.42 o
  -5  19   3     1101.69     1157.68     26.16 o
  -4  19   3      212.07      200.86      8.21 o
  -3  19   3      883.00      871.00     15.86 o
  -2  19   3      168.66      156.63      6.27 o
  -1  19   3     2044.48     2119.00     29.74 o
   0  19   3     2751.21     2906.79     40.55 o
   1  19   3     3563.60     3834.57     46.77 o
   2  19   3       10.99       -6.28      7.22 o
   3  19   3     1558.81     1607.13     26.75 o
   4  19   3      998.00      952.62     21.36 o
   5  19   3     1155.41     1151.94     33.26 o
   6  19   3      256.96      226.37     30.33 o
   7  19   3      442.29      393.50     32.15 o
  -7  20   3        9.66        3.75     10.95 o
  -6  20   3      435.13      381.45     13.36 o
  -5  20   3     1032.18     1049.87     30.83 o
  -4  20   3     2600.45     2663.59     38.60 o
  -3  20   3      163.74      156.51      8.16 o
  -2  20   3     1765.76     1883.35     26.20 o
  -1  20   3       53.03       61.42      4.95 o
   0  20   3       35.24       22.72      5.18 o
   1  20   3      372.17      362.77      9.60 o
   2  20   3     1554.46     1575.37     26.23 o
   3  20   3       82.87       93.06      8.83 o
   4  20   3     1453.69     1412.14     28.00 o
   5  20   3       67.56       57.91     10.65 o
   6  20   3        4.54       22.15     15.54 o
   7  20   3        1.68        8.90     22.34 o
  -7  21   3      204.76      172.96     18.08 o
  -6  21   3      590.31      581.74     21.90 o
  -5  21   3      460.58      463.90     14.16 o
  -4  21   3      637.18      579.22     13.64 o
  -3  21   3       36.43       43.81      7.07 o
  -2  21   3     2027.26     2102.36     26.61 o
  -1  21   3     2995.23     3152.61     36.24 o
   0  21   3     1162.89     1169.81     18.10 o
   1  21   3      328.42      324.45      9.25 o
   2  21   3      125.01      118.40      9.22 o
   3  21   3       22.53       19.90      8.43 o
   4  21   3      623.63      602.55     24.96 o
   5  21   3     1409.03     1434.51     44.11 o
   6  21   3      429.96      470.12     37.74 o
  -7  22   3       80.48      102.22     20.46 o
  -6  22   3       79.02       61.98     11.33 o
  -5  22   3     1074.08     1152.90     34.90 o
  -4  22   3      544.67      492.31     17.67 o
  -3  22   3     1303.08     1364.33     27.63 o
  -2  22   3      539.38      550.76     14.80 o
  -1  22   3       12.62        9.01      4.89 o
   0  22   3       69.71       57.19      6.50 o
   1  22   3      690.95      697.77     13.41 o
   2  22   3       12.15        7.38      7.41 o
   3  22   3     1339.54     1312.03     31.49 o
   4  22   3      158.69      137.71     17.54 o
   5  22   3      149.52      130.30     17.35 o
   6  22   3        6.48       16.94     22.11 o
  -6  23   3      350.70      300.56     19.09 o
  -5  23   3      250.80      228.15     13.69 o
  -4  23   3      196.67      181.50     10.49 o
  -3  23   3       79.63       77.81      8.34 o
  -2  23   3      389.49      399.91     10.78 o
  -1  23   3     1875.43     1962.15     27.20 o
   0  23   3     2653.82     2792.92     41.90 o
   1  23   3      486.71      485.89     11.54 o
   2  23   3      128.38      100.51     10.31 o
   3  23   3      154.65      154.45     13.29 o
   4  23   3      828.84      769.58     27.90 o
   5  23   3      639.83      625.35     29.04 o
   6  23   3      111.52       96.99     22.36 o
  -6  24   3      103.15      100.75     17.58 o
  -5  24   3       71.66       61.67     20.98 o
  -4  24   3      933.66      897.28     23.30 o
  -3  24   3      401.56      401.80     13.61 o
  -2  24   3      419.32      452.17     14.70 o
  -1  24   3        9.13       10.04      6.12 o
   0  24   3      275.87      300.79     10.96 o
   1  24   3      249.37      248.07      9.19 o
   2  24   3      809.83      691.56     32.66 o
   3  24   3      762.84      722.65     24.05 o
   4  24   3     1120.07     1019.55     37.44 o
   5  24   3        5.79       -4.55     18.49 o
  -5  25   3      786.44      827.05     45.24 o
  -4  25   3       28.14       41.24     10.76 o
  -3  25   3       23.98       31.46     11.42 o
  -2  25   3       29.74       23.85      8.20 o
  -1  25   3     1005.68     1067.24     23.47 o
   0  25   3      519.23      544.64     14.76 o
   1  25   3     1578.61     1549.19     28.94 o
   2  25   3       62.25       58.55     12.21 o
   3  25   3      193.56      217.15     16.90 o
   4  25   3      167.69      170.54     18.64 o
   5  25   3      294.19      262.71     25.63 o
  -5  26   3      341.38      294.50     20.25 o
  -4  26   3      809.83      815.27     45.72 o
  -3  26   3      936.62      939.96     28.81 o
  -2  26   3        7.62        5.21     13.56 o
  -1  26   3       51.30       54.36     10.31 o
   0  26   3        1.63        6.47     13.73 o
   1  26   3      428.65      430.35     16.97 o
   2  26   3      778.25      716.89     28.24 o
   3  26   3      804.97      872.99     32.68 o
   4  26   3       40.54       21.58     17.22 o
  -4  27   3      328.70      324.35     21.41 o
  -3  27   3       87.87       77.73     18.88 o
  -2  27   3      810.87      723.73     35.05 o
  -1  27   3      111.71       92.37     15.39 o
   0  27   3      706.22      763.05     27.17 o
   1  27   3        4.14       -5.09     13.50 o
   2  27   3      259.83      242.30     16.49 o
   3  27   3       62.36       52.47     19.29 o
   4  27   3      573.92      545.30     34.05 o
  -4  28   3      991.60      951.35     44.20 o
  -3  28   3      980.70      876.93     39.28 o
  -2  28   3      101.75       95.24     26.17 o
  -1  28   3        0.58      -15.04     15.04 o
   0  28   3        5.07       15.98     16.59 o
   1  28   3       52.22       59.87     14.17 o
   2  28   3      624.64      648.00     31.08 o
   3  28   3      477.72      438.25     33.37 o
  -3  29   3       60.93       52.55     30.83 o
  -2  29   3       20.12       30.33     20.42 o
  -1  29   3      286.25      257.38     24.37 o
   0  29   3      104.82      118.00     21.75 o
   1  29   3      600.54      527.76     32.83 o
   2  29   3       29.77       34.28     20.52 o
  -2  30   3      266.72      272.26     34.70 o
  -1  30   3       10.97        0.40     20.84 o
   0  30   3       36.83       -3.61     23.07 o
   1  30   3      181.48      174.24     31.07 o
 -10   0   4      152.53      210.81     65.84 o
  -8   0   4      918.42      905.37     25.89 o
  -6   0   4       77.55       87.30      5.51 o
  -4   0   4     2550.80     2655.53     42.11 o
  -2   0   4    48173.71    50518.55    853.90 o
   0   0   4    11224.09    11118.99    143.47 o
   2   0   4     5613.35     5385.92     76.58 o
   4   0   4     2903.49     2786.07     70.80 o
   6   0   4      822.54      808.73     27.59 o
   8   0   4      636.12      608.18     53.28 o
 -10   1   4      309.66      239.95     53.65 o
  -9   1   4      614.96      655.18     69.53 o
  -8   1   4       43.47       40.16      4.94 o
  -7   1   4     1649.00     1727.21     22.92 o
  -6   1   4     4702.42     5037.69     50.51 o
  -5   1   4     4908.18     5033.11     51.41 o
  -4   1   4      526.67      531.55      8.76 o
  -3   1   4       84.06      117.13      3.88 o
  -2   1   4        1.60       15.96      2.24 o
  -1   1   4     8686.26     8197.07     67.08 o
   0   1   4    13032.04    12428.55    102.98 o
   1   1   4    10701.25    10400.90     97.52 o
   2   1   4     1571.65     1392.97     16.30 o
   3   1   4      931.98      912.75     13.79 o
   4   1   4       27.55       42.74      5.25 o
   5   1   4     1970.93     2010.54     34.68 o
   6   1   4     1878.94     1935.58     32.31 o
   7   1   4     3999.63     4206.37     84.66 o
   8   1   4      678.78      855.58     61.11 o
   9   1   4       89.70      128.44     33.31 o
 -10   2   4       21.25       13.76     30.10 o
  -9   2   4      391.70      299.90     57.20 o
  -8   2   4       60.21       55.51      5.16 o
  -7   2   4      746.56      768.85     18.46 o
  -6   2   4       37.63       44.06      3.76 o
  -5   2   4      132.23      138.47      4.58 o
  -4   2   4      766.45      752.10      9.44 o
  -3   2   4     5698.31     5536.62     55.69 o
  -2   2   4     2219.14     2095.72     19.51 o
  -1   2   4     5974.53     5516.74     46.39 o
   0   2   4     9765.49     9574.05     77.62 o
   1   2   4     6681.87     6420.77     59.97 o
   2   2   4      390.35      388.62      6.51 o
   3   2   4    10057.14    10029.44    115.35 o
   4   2   4     1374.56     1361.13     19.52 o
   5   2   4      327.94      352.74      9.49 o
   6   2   4      157.99      141.63      8.95 o
   7   2   4      799.94      738.28     21.36 o
   8   2   4      199.26      240.32     37.08 o
   9   2   4      357.07      430.99     89.92 o
 -10   3   4      498.43      445.77     53.46 o
  -9   3   4       29.88       24.75     33.48 o
  -8   3   4      438.59      424.53     10.74 o
  -7   3   4     2413.16     2536.18     36.09 o
  -6   3   4     3083.96     3282.70     38.77 o
  -5   3   4     4753.23     4824.73     52.30 o
  -4   3   4     6125.71     6174.21     64.12 o
  -3   3   4     1829.53     1782.10     19.85 o
  -2   3   4     7522.54     7296.62     63.80 o
  -1   3   4     5702.87     5399.46     46.83 o
   0   3   4     6690.40     6287.43     52.68 o
   1   3   4     4328.21     4263.65     42.05 o
   2   3   4     9352.89     9586.22     93.64 o
   3   3   4     5799.02     5682.78     61.03 o
   4   3   4      407.76      418.76      8.01 o
   5   3   4      969.02      926.21     15.93 o
   6   3   4     2882.55     3000.04     65.65 o
   7   3   4      398.73      408.85     21.56 o
   8   3   4      579.10      678.42     43.68 o
   9   3   4       71.81       70.74     39.85 o
  -9   4   4      510.16      433.86     38.74 o
  -8   4   4      802.33      758.40     19.98 o
  -7   4   4      108.40      105.50      6.28 o
  -6   4   4      465.68      462.40      8.00 o
  -5   4   4        1.25        6.48      3.22 o
  -4   4   4     2358.60     2303.30     26.08 o
  -3   4   4    11591.56    11706.34    103.13 o
  -2   4   4     4685.90     4313.13     36.73 o
  -1   4   4      939.44      926.03     10.63 o
   0   4   4      424.05      475.88      6.24 o
   1   4   4     3540.46     3718.01     37.46 o
   2   4   4    18115.96    17948.18    208.14 o
   3   4   4     2667.30     2732.03     30.72 o
   4   4   4     6089.92     6305.18     65.50 o
   5   4   4     1362.81     1390.03     26.42 o
   6   4   4       81.95       74.97      9.27 o
   7   4   4       13.17        3.13      9.66 o
   8   4   4      851.48      857.35     52.37 o
   9   4   4      137.90      109.48     22.48 o
  -9   5   4       52.55       30.13     51.39 o
  -8   5   4        0.77       -5.94      5.94 o
  -7   5   4     2337.05     2489.86     33.40 o
  -6   5   4     3012.67     3185.35     39.19 o
  -5   5   4     6953.95     7201.48     92.04 o
  -4   5   4      706.09      668.44      9.80 o
  -3   5   4       90.16      103.03      3.44 o
  -2   5   4       19.84       39.49      2.57 o
  -1   5   4     2342.87     2170.79     21.78 o
   0   5   4     2684.94     2577.09     24.73 o
   1   5   4    17311.26    17229.54    206.33 o
   2   5   4      581.12      481.40      9.07 o
   3   5   4      293.48      307.05      7.27 o
   4   5   4      257.38      216.92      6.44 o
   5   5   4      102.47      113.28      5.66 o
   6   5   4     1253.14     1272.69     28.59 o
   7   5   4     2568.71     2767.76     74.90 o
   8   5   4      631.39      680.97     34.88 o
   9   5   4       38.22       -9.76     31.78 o
  -9   6   4      450.57      465.97     40.34 o
  -8   6   4     1083.90     1073.96     21.08 o
  -7   6   4      381.38      369.10      8.83 o
  -6   6   4       36.93       46.34      5.36 o
  -5   6   4      254.87      241.29      8.42 o
  -4   6   4      304.71      297.50      7.55 o
  -3   6   4    10589.68    10490.49     96.66 o
  -2   6   4      382.77      329.48      5.13 o
  -1   6   4    12174.15    11821.57    106.97 o
   0   6   4        2.78        9.73      2.50 o
   1   6   4     1894.94     1919.00     20.53 o
   2   6   4     9249.18     9576.25    103.04 o
   3   6   4     9954.65     9969.97    106.73 o
   4   6   4     1499.70     1557.21     21.43 o
   5   6   4      429.77      401.61     12.22 o
   6   6   4     1465.28     1494.45     32.93 o
   7   6   4      479.57      488.32     23.43 o
   8   6   4      242.09      222.65     17.28 o
   9   6   4      249.69      264.88     32.35 o
  -9   7   4       90.00       51.08     29.07 o
  -8   7   4       65.72       53.94      8.08 o
  -7   7   4      197.29      190.88      7.03 o
  -6   7   4     5726.21     6005.97     82.84 o
  -5   7   4     1756.50     1715.15     27.10 o
  -4   7   4     5670.04     5792.33     73.21 o
  -3   7   4     1107.79     1054.71     13.05 o
  -2   7   4     3361.40     3291.32     32.62 o
  -1   7   4      439.84      418.49      6.59 o
   0   7   4     6885.90     6535.44     60.98 o
   1   7   4      214.08      176.36      4.37 o
   2   7   4     5777.94     5710.44     63.96 o
   3   7   4      696.87      723.21     11.39 o
   4   7   4      197.89      179.23      6.16 o
   5   7   4      158.66      155.11      9.14 o
   6   7   4     4317.77     4521.62     70.19 o
   7   7   4     1107.04     1142.59     27.74 o
   8   7   4      455.39      413.50     21.75 o
  -9   8   4      427.69      368.08     43.92 o
  -8   8   4      329.53      311.36     12.34 o
  -7   8   4     1237.60     1305.57     22.15 o
  -6   8   4      137.51      135.21      6.99 o
  -5   8   4      652.69      663.31     12.23 o
  -4   8   4     2374.74     2373.37     29.12 o
  -3   8   4     5655.81     5674.28     62.68 o
  -2   8   4     9887.88     9809.83     88.85 o
  -1   8   4     9574.66     9322.20     84.67 o
   0   8   4     1627.40     1471.53     15.37 o
   1   8   4       58.37       63.87      6.00 o
   2   8   4     4017.78     3881.51     44.64 o
   3   8   4     3822.40     3782.90     44.62 o
   4   8   4     1094.38     1108.09     17.08 o
   5   8   4     2159.01     2189.36     29.45 o
   6   8   4      108.36       93.11      6.75 o
   7   8   4       24.88       23.88      8.49 o
   8   8   4      535.70      527.22     25.42 o
  -9   9   4       75.52       53.22     26.43 o
  -8   9   4       86.18       80.48      9.25 o
  -7   9   4     1579.03     1658.63     27.70 o
  -6   9   4      110.38      116.78      6.18 o
  -5   9   4     1473.11     1529.54     23.06 o
  -4   9   4      113.70      116.76      5.37 o
  -3   9   4      479.42      484.01     12.06 o
  -2   9   4      168.83      152.51      4.96 o
  -1   9   4    10239.01    10192.49    104.69 o
   0   9   4      401.17      421.48      6.34 o
   1   9   4     4477.22     4383.80     45.19 o
   2   9   4      622.19      575.13      9.93 o
   3   9   4        0.85       -0.97      4.32 o
   4   9   4      163.10      158.79      6.06 o
   5   9   4     3759.46     3999.94     48.66 o
   6   9   4       24.49       31.24      6.78 o
   7   9   4      968.57      996.96     30.42 o
   8   9   4      137.06      128.16     17.96 o
  -9  10   4      213.78      184.96     42.36 o
  -8  10   4     1709.18     1853.50     40.71 o
  -7  10   4      967.71     1006.17     19.46 o
  -6  10   4       56.12       44.60      6.79 o
  -5  10   4      261.92      238.32      9.87 o
  -4  10   4     2449.00     2547.75     30.24 o
  -3  10   4     2512.56     2462.08     31.93 o
  -2  10   4    11764.90    12106.24    154.09 o
  -1  10   4     6735.31     6670.79     77.05 o
   0  10   4      166.04      192.43      4.77 o
   1  10   4     1910.39     1882.90     24.36 o
   2  10   4      233.93      231.91      7.46 o
   3  10   4     3851.54     3903.21     51.52 o
   4  10   4     5684.88     5955.12     70.11 o
   5  10   4     1086.63     1113.43     18.79 o
   6  10   4       60.21       57.14      6.32 o
   7  10   4      229.01      241.07     18.60 o
   8  10   4      248.56      233.79     26.79 o
  -9  11   4       86.97       45.26     21.25 o
  -8  11   4        0.65       -3.78     14.12 o
  -7  11   4        8.41       11.22      5.73 o
  -6  11   4     4560.63     4814.63     61.61 o
  -5  11   4       32.62       23.27      4.49 o
  -4  11   4      171.22      174.04      5.92 o
  -3  11   4      211.59      218.15      5.89 o
  -2  11   4        1.29        5.93      4.09 o
  -1  11   4      153.98      148.86      5.20 o
   0  11   4    19257.31    19403.57    232.03 o
   1  11   4      388.28      374.82      8.09 o
   2  11   4      700.39      677.29     11.96 o
   3  11   4      146.95      157.58      7.60 o
   4  11   4      112.78      114.26      6.73 o
   5  11   4       90.21       91.79      6.14 o
   6  11   4     1841.68     1917.18     34.27 o
   7  11   4       13.43        9.55      8.56 o
   8  11   4       83.66       45.16     21.40 o
  -9  12   4      789.90      762.37     53.94 o
  -8  12   4      320.63      313.02     15.28 o
  -7  12   4     1814.41     1844.35     30.91 o
  -6  12   4      327.18      304.38      8.96 o
  -5  12   4     1535.78     1565.64     23.11 o
  -4  12   4      197.77      192.36      5.98 o
  -3  12   4     2668.34     2728.14     38.34 o
  -2  12   4     8092.16     8403.32    120.05 o
  -1  12   4     4156.86     4191.68     54.85 o
   0  12   4        3.73       15.51      2.92 o
   1  12   4     1673.93     1649.69     21.15 o
   2  12   4     2397.72     2388.96     30.86 o
   3  12   4     2556.05     2690.03     46.88 o
   4  12   4     3442.91     3513.87     52.85 o
   5  12   4     3391.56     3549.84     46.36 o
   6  12   4      282.93      252.31     10.03 o
   7  12   4       39.28       31.97      9.05 o
   8  12   4        0.91       10.34     18.01 o
  -9  13   4      161.92       78.29     31.12 o
  -8  13   4       20.08       20.23     13.13 o
  -7  13   4      673.14      643.75     21.55 o
  -6  13   4       82.50       88.19      5.79 o
  -5  13   4     2589.42     2682.92     34.72 o
  -4  13   4      415.17      396.41     10.05 o
  -3  13   4      418.77      426.82      9.52 o
  -2  13   4        3.30       -2.18      5.21 o
  -1  13   4     7231.28     7441.78     92.83 o
   0  13   4     1576.98     1640.75     20.00 o
   1  13   4     1957.68     1941.96     25.48 o
   2  13   4      187.62      183.70      6.67 o
   3  13   4      958.70      877.23     16.64 o
   4  13   4      121.92      115.30      7.31 o
   5  13   4     3180.18     3371.34     48.10 o
   6  13   4        0.73       -6.01      6.01 o
   7  13   4      405.59      405.21     28.91 o
   8  13   4       11.76       26.16     23.55 o
  -8  14   4     1572.85     1729.08    101.41 o
  -7  14   4      366.79      364.89     17.42 o
  -6  14   4      421.55      405.41      9.36 o
  -5  14   4      200.71      204.59      9.54 o
  -4  14   4     3438.97     3516.56     42.32 o
  -3  14   4     1102.12     1088.61     18.03 o
  -2  14   4     6997.08     7368.91     93.45 o
  -1  14   4     4860.45     4930.77     56.91 o
   0  14   4      758.09      757.42     12.59 o
   1  14   4      156.24      151.02      7.06 o
   2  14   4     2055.86     2097.21     30.00 o
   3  14   4      765.62      772.21     17.04 o
   4  14   4     5248.57     5426.54     78.22 o
   5  14   4      174.75      191.63     10.17 o
   6  14   4      389.20      407.28     12.73 o
   7  14   4       99.35      110.06     23.22 o
   8  14   4      421.21      374.32     63.42 o
  -8  15   4       67.58      110.69     27.45 o
  -7  15   4       16.49       11.92      8.15 o
  -6  15   4     1289.53     1283.24     20.18 o
  -5  15   4     1048.81     1061.28     16.91 o
  -4  15   4      443.31      433.37      9.73 o
  -3  15   4        1.35        3.85      4.10 o
  -2  15   4      597.51      590.32     12.22 o
  -1  15   4      599.02      629.79     11.76 o
   0  15   4     4086.18     4275.39     48.05 o
   1  15   4     2374.27     2387.28     31.81 o
   2  15   4       74.03       90.24      7.04 o
   3  15   4      106.99       96.11      7.75 o
   4  15   4      750.05      732.17     19.12 o
   5  15   4      147.24      104.69      7.31 o
   6  15   4     1251.99     1282.19     35.72 o
   7  15   4      213.10      163.90     26.24 o
  -8  16   4       69.18       12.22     24.17 o
  -7  16   4      433.20      422.74     17.38 o
  -6  16   4      170.15      184.85      7.85 o
  -5  16   4      608.93      574.33     12.37 o
  -4  16   4      176.13      152.57      6.81 o
  -3  16   4     4805.51     5192.98     65.75 o
  -2  16   4      837.85      824.23     15.50 o
  -1  16   4     2588.74     2741.37     43.58 o
   0  16   4      225.42      211.97      7.12 o
   1  16   4      277.24      257.90      8.84 o
   2  16   4      661.68      661.32     13.89 o
   3  16   4     2145.15     2175.15     37.81 o
   4  16   4      595.56      573.86     15.62 o
   5  16   4     1146.95     1175.62     46.23 o
   6  16   4       32.37       36.74     14.27 o
   7  16   4       62.04       42.99     26.01 o
  -8  17   4       87.18       55.31     29.36 o
  -7  17   4      204.54      165.37     17.26 o
  -6  17   4      185.01      186.76     10.05 o
  -5  17   4     2405.80     2557.15     56.07 o
  -4  17   4      345.57      377.16     10.15 o
  -3  17   4       27.25       35.52      4.70 o
  -2  17   4      122.01      114.49      7.36 o
  -1  17   4      852.94      817.40     15.60 o
   0  17   4     4599.16     4804.20     61.76 o
   1  17   4     3883.98     3998.32     48.35 o
   2  17   4      260.49      240.13      9.07 o
   3  17   4       93.47      121.86      8.11 o
   4  17   4      455.14      454.02     16.62 o
   5  17   4      337.55      381.21     17.57 o
   6  17   4      485.38      525.40     33.01 o
   7  17   4      466.86      479.51     51.12 o
  -8  18   4     1036.38      979.13     65.08 o
  -7  18   4        2.07       -4.51     11.36 o
  -6  18   4       60.39       47.48      7.16 o
  -5  18   4      840.12      795.32     17.26 o
  -4  18   4     3482.73     3541.55     48.79 o
  -3  18   4      502.59      500.10     10.49 o
  -2  18   4     2175.96     2310.39     33.50 o
  -1  18   4        9.04        7.65      5.25 o
   0  18   4      148.41      147.13      6.99 o
   1  18   4        9.60        7.18      5.17 o
   2  18   4     1525.85     1556.66     26.46 o
   3  18   4     1191.44     1123.64     21.91 o
   4  18   4     2574.90     2581.96     47.00 o
   5  18   4        5.54       15.44     11.82 o
   6  18   4      314.08      276.45     23.32 o
   7  18   4        0.18       36.25     29.53 o
  -7  19   4      205.41      180.61     16.77 o
  -6  19   4      198.60      181.29      9.39 o
  -5  19   4      729.66      722.98     20.10 o
  -4  19   4     1667.19     1728.87     34.92 o
  -3  19   4     1260.81     1288.48     20.76 o
  -2  19   4      414.29      435.78     10.07 o
  -1  19   4     1763.74     1869.92     25.08 o
   0  19   4     1059.21     1078.32     18.03 o
   1  19   4     1884.32     1930.48     25.86 o
   2  19   4      872.17      823.84     17.32 o
   3  19   4      375.30      342.09     12.54 o
   4  19   4      395.31      402.58     14.66 o
   5  19   4      929.71      968.32     37.11 o
   6  19   4      178.30      171.22     26.10 o
   7  19   4       46.68       -3.85     27.42 o
  -7  20   4      612.97      545.03     24.68 o
  -6  20   4       83.25       74.35      9.76 o
  -5  20   4      129.29      113.93     10.08 o
  -4  20   4       46.95       39.25      8.04 o
  -3  20   4     1350.18     1421.97     21.74 o
  -2  20   4       12.38       10.59      5.18 o
  -1  20   4     1501.19     1521.19     21.28 o
   0  20   4     1063.22     1024.98     18.12 o
   1  20   4     1170.16     1184.33     18.42 o
   2  20   4      375.44      363.55     11.88 o
   3  20   4     3063.63     3094.48     50.98 o
   4  20   4      113.41      100.98     11.08 o
   5  20   4      825.65      751.94     33.95 o
   6  20   4       61.12       43.67     18.72 o
  -7  21   4       98.77      109.57     18.34 o
  -6  21   4     1499.28     1552.27     37.56 o
  -5  21   4      349.72      360.30     15.29 o
  -4  21   4      733.28      713.90     16.81 o
  -3  21   4        0.63       -2.76      5.24 o
  -2  21   4      125.02      124.39      6.78 o
  -1  21   4      633.68      665.45     13.01 o
   0  21   4     4735.23     5083.96     62.00 o
   1  21   4     1051.18     1065.99     17.46 o
   2  21   4     1161.13     1130.13     27.61 o
   3  21   4       40.94       35.25      9.58 o
   4  21   4        1.37        0.31     10.75 o
   5  21   4      196.24      185.07     27.79 o
   6  21   4      604.46      614.45     39.77 o
  -6  22   4       10.88       -3.09     11.75 o
  -5  22   4      151.18      144.91     13.04 o
  -4  22   4      986.44      980.37     27.29 o
  -3  22   4        6.36        0.60      5.20 o
  -2  22   4     1847.83     1988.95     29.99 o
  -1  22   4        0.81       -3.20      5.58 o
   0  22   4        4.38        6.00      6.52 o
   1  22   4      302.47      306.86     10.32 o
   2  22   4      288.77      278.18     12.37 o
   3  22   4        4.29        3.05     10.02 o
   4  22   4     1071.41     1021.63     30.59 o
   5  22   4       98.05       38.99     20.07 o
   6  22   4        0.05       -6.54     21.97 o
  -6  23   4       41.67       31.31     12.49 o
  -5  23   4      488.22      525.99     20.66 o
  -4  23   4      159.46      178.38     10.10 o
  -3  23   4      261.05      273.07     10.77 o
  -2  23   4        0.98        8.04      8.00 o
  -1  23   4     1480.54     1538.71     26.40 o
   0  23   4      980.83      998.07     20.01 o
   1  23   4     1854.74     1990.22     48.94 o
   2  23   4       71.41       81.03     11.66 o
   3  23   4       58.13       47.58     13.54 o
   4  23   4      328.73      308.03     22.86 o
   5  23   4      637.76      638.96     39.54 o
  -6  24   4        8.68      -15.37     15.37 o
  -5  24   4      389.35      351.78     18.80 o
  -4  24   4      267.32      224.05     14.28 o
  -3  24   4     1484.62     1506.92     30.91 o
  -2  24   4       11.70       -4.27      7.36 o
  -1  24   4      521.19      493.63     14.22 o
   0  24   4       14.22        5.16      7.05 o
   1  24   4        7.24       -0.37      8.84 o
   2  24   4       87.40       88.53     10.66 o
   3  24   4      390.22      381.42     24.65 o
   4  24   4        3.20        9.97     20.83 o
   5  24   4      339.66      285.83     28.13 o
  -5  25   4      125.31      116.60     14.70 o
  -4  25   4      969.76      999.07     47.52 o
  -3  25   4      225.68      216.42     15.56 o
  -2  25   4      207.50      181.01     11.32 o
  -1  25   4      243.25      235.49     11.91 o
   0  25   4     1677.06     1749.31     48.92 o
   1  25   4       46.42       50.22     12.00 o
   2  25   4     1156.41     1134.58     34.50 o
   3  25   4       36.57       26.38     14.82 o
   4  25   4      145.13      140.14     23.19 o
  -5  26   4       18.86       39.61     16.90 o
  -4  26   4      254.43      217.83     15.70 o
  -3  26   4      771.77      786.02     29.92 o
  -2  26   4      373.66      378.94     18.12 o
  -1  26   4       20.63       20.88     11.42 o
   0  26   4        1.09       -5.80     11.40 o
   1  26   4       69.80       32.44     11.78 o
   2  26   4      742.21      702.47     25.98 o
   3  26   4       65.08       61.67     17.15 o
   4  26   4      249.31      186.81     24.84 o
  -4  27   4       89.90       91.31     23.78 o
  -3  27   4      143.06      128.48     17.54 o
  -2  27   4        0.28      -20.09     20.09 o
  -1  27   4      304.43      264.25     19.12 o
   0  27   4       53.05       50.27     13.57 o
   1  27   4     2571.57     2759.50     64.70 o
   2  27   4       21.12       16.83     16.66 o
   3  27   4       18.14       17.07     19.47 o
  -3  28   4      599.99      547.31     29.76 o
  -2  28   4      261.91      233.65     22.51 o
  -1  28   4       30.29       39.64     21.13 o
   0  28   4       71.10       68.81     17.98 o
   1  28   4       29.45       18.94     18.30 o
   2  28   4      590.23      605.97     32.61 o
  -2  29   4      131.29       80.03     24.22 o
  -1  29   4        2.95       14.73     22.16 o
   0  29   4      602.56      543.33     34.25 o
   1  29   4       63.43       71.53     23.81 o
  -7   0   5     2234.58     2380.71     59.20 o
  -5   0   5      458.12      457.46     11.89 o
  -3   0   5     3137.40     3144.35     53.09 o
  -1   0   5    31229.91    31854.88    669.38 o
   1   0   5     4292.77     4341.11     59.52 o
   3   0   5     9314.91     9618.22    123.89 o
   5   0   5     5470.96     6025.24    110.91 o
   7   0   5       58.58       55.25     11.91 o
  -9   1   5      171.07       44.45     36.10 o
  -8   1   5       62.75       59.13      8.94 o
  -7   1   5      771.62      824.37     20.83 o
  -6   1   5     3798.65     4038.37     51.85 o
  -5   1   5     2973.39     3031.36     36.39 o
  -4   1   5     1727.72     1757.66     21.87 o
  -3   1   5      931.64      949.53     13.73 o
  -2   1   5     3802.10     3755.40     36.44 o
  -1   1   5     6927.86     6566.39     58.74 o
   0   1   5     1883.45     1724.32     17.19 o
   1   1   5      876.87      846.82     11.08 o
   2   1   5     3136.26     3092.47     31.67 o
   3   1   5      301.38      268.98      6.21 o
   4   1   5       39.54       47.92      6.64 o
   5   1   5      775.89      774.35     16.99 o
   6   1   5      809.47      761.55     17.18 o
   7   1   5      641.67      662.98     28.11 o
   8   1   5      446.97      483.73     58.60 o
  -9   2   5      147.63      137.26     40.00 o
  -8   2   5      839.88      882.04     35.24 o
  -7   2   5      276.91      284.80      7.99 o
  -6   2   5     4214.52     4354.09     56.65 o
  -5   2   5       25.86       27.13      4.85 o
  -4   2   5      365.23      385.83      8.22 o
  -3   2   5      805.42      767.68     12.28 o
  -2   2   5    22794.86    22660.13    190.25 o
  -1   2   5       87.57       75.83      3.32 o
   0   2   5    14786.62    14469.02    120.85 o
   1   2   5       14.45       24.87      6.23 o
   2   2   5      818.40      791.70     10.27 o
   3   2   5     1405.57     1372.37     20.32 o
   4   2   5     7491.21     8036.05     95.87 o
   5   2   5      133.92      129.47      7.05 o
   6   2   5     1211.37     1282.64     35.01 o
   7   2   5       19.71       12.01     10.56 o
   8   2   5      174.00      181.90     32.28 o
  -9   3   5      364.01      316.20     36.33 o
  -8   3   5        0.32       21.84     14.92 o
  -7   3   5      324.31      351.22      8.55 o
  -6   3   5     3925.25     4114.94     55.68 o
  -5   3   5     6345.87     6606.21     71.25 o
  -4   3   5      828.69      806.74     12.68 o
  -3   3   5     1660.29     1639.31     19.03 o
  -2   3   5      424.30      467.50      5.98 o
  -1   3   5     1189.15     1174.24     12.93 o
   0   3   5     6338.04     6135.20     55.43 o
   1   3   5    15792.83    15678.11    139.79 o
   2   3   5     1356.39     1322.33     16.02 o
   3   3   5      286.78      279.44      6.62 o
   4   3   5        2.51       12.66      4.44 o
   5   3   5      179.04      160.05      6.86 o
   6   3   5     1365.04     1287.48     24.48 o
   7   3   5     2439.18     2650.47     92.21 o
   8   3   5      330.27      316.06     32.55 o
  -9   4   5      296.43      168.08     43.41 o
  -8   4   5      231.52      212.52     20.82 o
  -7   4   5     2391.45     2583.81     33.77 o
  -6   4   5      325.89      336.64     11.66 o
  -5   4   5     3537.25     3595.88     40.36 o
  -4   4   5     2721.45     2754.36     30.29 o
  -3   4   5     4891.49     4773.58     44.68 o
  -2   4   5     1299.96     1308.17     13.63 o
  -1   4   5    15999.98    15333.12    187.00 o
   0   4   5     2808.43     2842.22     28.35 o
   1   4   5     5264.23     5249.33     50.09 o
   2   4   5      963.32      864.61     12.11 o
   3   4   5     8741.04     8876.15     92.96 o
   4   4   5      185.81      169.74      5.91 o
   5   4   5     3625.64     3916.57     56.81 o
   6   4   5      717.21      687.90     20.74 o
   7   4   5       10.02       18.17     11.11 o
   8   4   5      387.72      345.98     27.40 o
  -9   5   5       47.81       76.80     35.07 o
  -8   5   5       50.26       41.93      9.87 o
  -7   5   5     1059.30     1099.65     17.50 o
  -6   5   5     1795.99     1927.45     36.79 o
  -5   5   5     1339.53     1378.36     19.34 o
  -4   5   5    10124.57    10406.09     99.61 o
  -3   5   5      797.71      720.94      9.69 o
  -2   5   5      303.79      294.67      4.88 o
  -1   5   5     3112.24     2992.36     29.49 o
   0   5   5     2724.04     2572.95     25.47 o
   1   5   5       21.51       23.30      3.19 o
   2   5   5    10087.44    10040.00     98.08 o
   3   5   5        5.01        9.88      5.54 o
   4   5   5      321.81      299.18      7.49 o
   5   5   5       59.33       61.66      6.31 o
   6   5   5      828.44      801.42     19.05 o
   7   5   5       56.35       58.55     10.24 o
   8   5   5     1041.44      945.89     45.25 o
  -9   6   5      459.28      412.76     42.20 o
  -8   6   5      389.13      384.73     19.14 o
  -7   6   5      450.34      448.12      9.17 o
  -6   6   5     1583.82     1608.92     21.79 o
  -5   6   5       15.29       29.96      3.25 o
  -4   6   5      121.04      118.16      4.79 o
  -3   6   5     2703.48     2691.97     28.23 o
  -2   6   5     5585.31     5422.89     49.08 o
  -1   6   5       55.34       69.22      4.33 o
   0   6   5    12527.78    12488.77    112.08 o
   1   6   5       38.21       39.85      4.35 o
   2   6   5     5211.70     5240.06     59.21 o
   3   6   5     1355.70     1324.19     17.94 o
   4   6   5     5646.25     5914.62     67.80 o
   5   6   5       45.80       52.56      5.48 o
   6   6   5      747.59      790.73     17.19 o
   7   6   5        1.38       32.82     12.82 o
   8   6   5      126.67      170.24     31.95 o
  -9   7   5      472.85      458.75     44.42 o
  -8   7   5       96.82       89.84     11.67 o
  -7   7   5      399.75      400.08      9.33 o
  -6   7   5      345.68      331.76      7.29 o
  -5   7   5     7835.17     8315.17     95.10 o
  -4   7   5      244.16      236.93      4.98 o
  -3   7   5     1015.08     1001.92     14.81 o
  -2   7   5     3530.74     3363.18     32.96 o
  -1   7   5     1649.33     1579.09     18.88 o
   0   7   5      166.39      144.36      4.74 o
   1   7   5     7802.06     7826.50     78.33 o
   2   7   5        3.85       13.48      4.44 o
   3   7   5     4354.39     4443.63     50.36 o
   4   7   5       61.89       84.39      5.84 o
   5   7   5        4.99        4.80      4.78 o
   6   7   5       43.18       39.17      7.12 o
   7   7   5     1429.23     1494.13     41.24 o
   8   7   5        8.14      -18.74     18.74 o
  -9   8   5      268.42      309.12     52.98 o
  -8   8   5      511.85      477.67     20.21 o
  -7   8   5      391.42      393.08      9.18 o
  -6   8   5        2.37        3.20      3.80 o
  -5   8   5     2413.26     2522.93     31.60 o
  -4   8   5     1372.27     1376.34     17.59 o
  -3   8   5     3453.42     3342.37     37.86 o
  -2   8   5     2285.87     2149.52     22.46 o
  -1   8   5     9984.40     9827.19     89.77 o
   0   8   5      411.84      390.74      6.58 o
   1   8   5      484.00      456.66      7.80 o
   2   8   5     1320.80     1324.33     18.25 o
   3   8   5     6130.87     6254.58     68.66 o
   4   8   5     2810.33     2876.01     36.82 o
   5   8   5     2188.51     2316.33     54.12 o
   6   8   5       71.94       64.92      8.97 o
   7   8   5        1.91        4.20     10.46 o
   8   8   5       45.73        7.33     21.77 o
  -9   9   5       59.89      103.65     55.68 o
  -8   9   5      243.51      245.17     18.39 o
  -7   9   5      185.25      174.27      8.57 o
  -6   9   5     1884.94     1965.61     27.46 o
  -5   9   5      215.21      216.86      6.21 o
  -4   9   5     7945.45     8327.61     86.07 o
  -3   9   5      883.98      860.34     10.69 o
  -2   9   5     1482.49     1445.78     17.27 o
  -1   9   5       64.31       65.25      4.26 o
   0   9   5     8155.07     8103.17     78.18 o
   1   9   5      110.39      116.68      4.65 o
   2   9   5     5671.89     5669.64     65.24 o
   3   9   5      681.80      670.68     12.12 o
   4   9   5      529.09      504.88     10.97 o
   5   9   5      132.94      111.65      6.94 o
   6   9   5      898.73      942.65     31.58 o
   7   9   5       83.78       92.12     13.21 o
   8   9   5      783.62      869.67     63.41 o
  -9  10   5      307.70      262.80     35.36 o
  -8  10   5      415.15      372.26     21.91 o
  -7  10   5     1798.11     1904.16     31.07 o
  -6  10   5     1101.88     1105.09     19.35 o
  -5  10   5      418.85      404.99      7.80 o
  -4  10   5      293.91      275.18      6.02 o
  -3  10   5     3058.48     3062.05     36.04 o
  -2  10   5     7980.41     7944.92     77.46 o
  -1  10   5     3356.31     3349.85     33.42 o
   0  10   5     4730.84     4731.17     45.52 o
   1  10   5      960.59      927.95     11.26 o
   2  10   5        1.70       13.21      3.04 o
   3  10   5     1831.15     1872.48     28.41 o
   4  10   5     5415.63     5738.76     71.81 o
   5  10   5     2085.11     2081.92     32.99 o
   6  10   5       65.53       63.15      7.12 o
   7  10   5        0.02      -15.96     15.96 o
   8  10   5      108.51       26.84     33.18 o
  -9  11   5      637.95      594.50     56.42 o
  -8  11   5       73.30       33.67     16.05 o
  -7  11   5       97.85       97.29      7.05 o
  -6  11   5      105.12      101.02      5.46 o
  -5  11   5     3986.60     4222.79     44.20 o
  -4  11   5      622.48      614.96      9.79 o
  -3  11   5     4582.67     4607.78     56.02 o
  -2  11   5     2213.65     2203.99     24.36 o
  -1  11   5     1624.48     1557.06     18.30 o
   0  11   5      451.79      443.36      7.53 o
   1  11   5     4194.44     4240.69     44.35 o
   2  11   5     3793.52     3742.22     44.26 o
   3  11   5     5499.07     5685.67     75.02 o
   4  11   5       21.77       22.08      6.06 o
   5  11   5     1626.75     1613.01     31.66 o
   6  11   5       27.52       33.02     10.29 o
   7  11   5      673.45      730.08     32.35 o
   8  11   5        2.44      -26.91     80.89 o
  -9  12   5       61.72       52.23     29.36 o
  -8  12   5     1374.37     1302.09     58.95 o
  -7  12   5      181.86      177.40      7.67 o
  -6  12   5      126.80      116.10      5.93 o
  -5  12   5       43.85       43.67      5.04 o
  -4  12   5     2646.26     2696.67     32.98 o
  -3  12   5       49.19       47.70      5.03 o
  -2  12   5     5630.58     5831.76     64.79 o
  -1  12   5     7734.32     7864.97     80.53 o
   0  12   5      131.27      143.51      6.96 o
   1  12   5      340.12      335.77      7.14 o
   2  12   5       55.82       47.90      8.40 o
   3  12   5      656.46      678.37     14.17 o
   4  12   5     1884.10     1949.05     32.06 o
   5  12   5      481.03      479.26     14.57 o
   6  12   5       17.10        4.48      9.29 o
   7  12   5       80.15       77.22     18.54 o
   8  12   5       55.43      -24.58     42.91 o
  -8  13   5      202.71      188.58     22.79 o
  -7  13   5       26.42       23.35      6.55 o
  -6  13   5     1240.00     1255.73     20.09 o
  -5  13   5        1.03        1.19      4.44 o
  -4  13   5     3312.55     3519.32     41.70 o
  -3  13   5     1111.16     1096.36     16.91 o
  -2  13   5      864.89      849.90     14.04 o
  -1  13   5      228.92      203.42      6.22 o
   0  13   5     4008.57     4055.41     41.97 o
   1  13   5     2342.83     2333.83     28.43 o
   2  13   5     2331.19     2358.11     43.18 o
   3  13   5       10.15       -0.87      6.01 o
   4  13   5      539.81      499.12     13.24 o
   5  13   5      118.10      102.14      8.73 o
   6  13   5     1062.75     1024.68     30.93 o
   7  13   5      206.19      197.47     32.69 o
  -8  14   5       49.60       26.88     28.10 o
  -7  14   5      442.72      399.34     13.58 o
  -6  14   5      192.44      160.81      6.47 o
  -5  14   5      113.89       97.34      5.78 o
  -4  14   5        0.29       -0.42      5.45 o
  -3  14   5     5245.13     5483.47     66.98 o
  -2  14   5     1530.15     1504.59     22.08 o
  -1  14   5     2205.66     2211.34     29.18 o
   0  14   5      169.71      177.29      5.90 o
   1  14   5       33.96       27.20      4.94 o
   2  14   5      579.11      591.39     11.78 o
   3  14   5     2134.21     2290.13     32.56 o
   4  14   5     3228.98     3342.14     52.23 o
   5  14   5      705.18      706.93     21.58 o
   6  14   5       10.65        8.82     14.85 o
   7  14   5        0.53      -11.97     26.90 o
  -8  15   5       25.51       51.08     26.31 o
  -7  15   5        0.62        9.62     11.60 o
  -6  15   5       46.19       44.87      5.52 o
  -5  15   5     2759.24     2925.55     39.78 o
  -4  15   5     1126.32     1181.18     17.21 o
  -3  15   5     2984.99     3125.76     41.68 o
  -2  15   5      116.60      123.76      6.12 o
  -1  15   5       52.74       51.21      4.91 o
   0  15   5       87.99       95.96      5.82 o
   1  15   5     5996.16     6199.13     68.06 o
   2  15   5     2329.28     2388.00     32.79 o
   3  15   5     2129.02     2145.25     31.59 o
   4  15   5       15.50        7.53      7.57 o
   5  15   5      109.23       96.50     11.05 o
   6  15   5      338.24      343.97     24.23 o
   7  15   5      433.38      503.43     51.26 o
  -8  16   5     1305.14     1351.21     83.75 o
  -7  16   5       90.37       76.07     13.78 o
  -6  16   5      733.64      739.00     17.12 o
  -5  16   5       54.30       52.74      5.82 o
  -4  16   5     1381.41     1447.20     21.26 o
  -3  16   5       38.95       30.68      5.74 o
  -2  16   5     2591.37     2619.69     38.78 o
  -1  16   5      459.46      454.43      9.70 o
   0  16   5      927.37      973.46     14.01 o
   1  16   5      126.04      124.52      6.17 o
   2  16   5     1766.63     1815.07     26.19 o
   3  16   5     1129.48     1148.99     23.18 o
   4  16   5     1682.27     1701.93     32.87 o
   5  16   5      199.93      187.52     15.31 o
   6  16   5      563.55      477.01     28.58 o
   7  16   5       49.97       -0.62     27.77 o
  -8  17   5       23.72       17.51     28.14 o
  -7  17   5        0.61       16.21     12.50 o
  -6  17   5      161.27      152.75      8.33 o
  -5  17   5      430.53      413.48     12.78 o
  -4  17   5     4438.23     4878.45     62.04 o
  -3  17   5     1858.19     1926.63     29.46 o
  -2  17   5      230.49      242.89      8.14 o
  -1  17   5       69.98       68.52      5.84 o
   0  17   5     1205.85     1227.76     18.16 o
   1  17   5     3624.41     3768.81     45.35 o
   2  17   5     5866.69     6116.85     68.75 o
   3  17   5      660.54      594.03     15.73 o
   4  17   5       23.32       20.54      9.69 o
   5  17   5      285.78      266.07     20.74 o
   6  17   5      358.99      337.78     38.89 o
   7  17   5      198.98      247.18     75.40 o
  -7  18   5      947.88      949.34     34.50 o
  -6  18   5       25.44       18.36      7.87 o
  -5  18   5        0.07       -1.62      6.66 o
  -4  18   5        5.10        5.48      5.25 o
  -3  18   5     4118.46     4384.62     53.89 o
  -2  18   5       34.99       25.75      6.19 o
  -1  18   5      276.27      281.88      8.02 o
   0  18   5      191.58      182.52      7.28 o
   1  18   5       22.62       13.38      5.31 o
   2  18   5      769.88      718.28     13.88 o
   3  18   5     1371.09     1362.33     25.23 o
   4  18   5      146.29      141.80     13.40 o
   5  18   5     1164.01     1222.99    100.44 o
   6  18   5       33.57       28.91     18.00 o
  -7  19   5        3.09      -15.07     15.07 o
  -6  19   5      231.32      210.90     12.17 o
  -5  19   5     1017.67     1072.07     21.20 o
  -4  19   5      725.00      724.86     15.44 o
  -3  19   5      832.62      848.73     16.73 o
  -2  19   5      202.09      194.54      7.67 o
  -1  19   5        0.81       -6.14      6.14 o
   0  19   5     2110.01     2189.65     29.63 o
   1  19   5     2195.59     2241.74     28.97 o
   2  19   5     1248.01     1239.69     20.01 o
   3  19   5       97.85       74.96      8.95 o
   4  19   5        1.55        5.10     10.56 o
   5  19   5        1.75       27.58     15.63 o
   6  19   5      441.47      445.64     32.80 o
  -7  20   5       50.19       41.28     19.84 o
  -6  20   5      311.82      372.22     20.90 o
  -5  20   5       12.04       -2.16      8.49 o
  -4  20   5      488.87      470.97     15.55 o
  -3  20   5      186.25      196.82      9.42 o
  -2  20   5     2148.87     2252.10     31.58 o
  -1  20   5       19.50       19.47      6.56 o
   0  20   5      346.39      348.37      9.09 o
   1  20   5       94.98       93.22      6.89 o
   2  20   5      118.87      103.42      8.39 o
   3  20   5      359.52      369.29     14.56 o
   4  20   5      665.59      623.99     25.20 o
   5  20   5       50.93       49.90     17.79 o
   6  20   5      154.26      102.96     20.91 o
  -7  21   5       94.97       67.90     20.61 o
  -6  21   5       91.88      139.48     25.40 o
  -5  21   5      694.82      672.62     25.02 o
  -4  21   5     1051.02     1044.77     24.77 o
  -3  21   5      549.47      584.24     15.64 o
  -2  21   5       58.77       58.34      7.46 o
  -1  21   5      610.01      611.28     14.68 o
   0  21   5      511.09      514.39     11.88 o
   1  21   5     1247.50     1262.41     28.92 o
   2  21   5     1644.01     1640.17     38.40 o
   3  21   5      878.71      832.67     21.03 o
   4  21   5       13.46       21.02     13.99 o
   5  21   5      664.28      647.54     45.14 o
  -6  22   5       20.88       27.17     16.58 o
  -5  22   5       33.80       24.96     11.77 o
  -4  22   5       21.85       11.64      9.51 o
  -3  22   5     1186.75     1222.68     33.09 o
  -2  22   5       28.45       14.31      6.61 o
  -1  22   5     1933.30     2062.75     31.25 o
   0  22   5      124.71      126.93      7.83 o
   1  22   5       13.77       16.62      7.25 o
   2  22   5       82.84       75.84      9.79 o
   3  22   5      369.48      377.12     16.17 o
   4  22   5      102.85      102.96     26.43 o
   5  22   5      689.36      640.13     46.04 o
  -6  23   5      218.77      156.95     19.03 o
  -5  23   5       72.48       62.90     12.55 o
  -4  23   5      785.94      808.85     29.33 o
  -3  23   5     1039.76     1082.76     23.62 o
  -2  23   5      278.86      293.61     15.76 o
  -1  23   5       96.86       81.63     10.04 o
   0  23   5     1886.61     2038.21     47.83 o
   1  23   5      621.79      593.46     16.84 o
   2  23   5     1369.07     1391.60     45.50 o
   3  23   5      184.63      170.74     17.85 o
   4  23   5       27.51       15.36     21.78 o
   5  23   5      112.76      113.99     22.03 o
  -5  24   5      179.84      178.12     19.21 o
  -4  24   5      421.42      377.59     18.32 o
  -3  24   5      354.01      347.58     19.95 o
  -2  24   5     1305.10     1383.27     27.99 o
  -1  24   5      347.35      342.96     13.88 o
   0  24   5      163.39      123.88     10.51 o
   1  24   5      203.22      174.32     15.92 o
   2  24   5       13.14       18.95     12.48 o
   3  24   5      118.30      109.99     17.29 o
   4  24   5      748.59      683.04     34.55 o
  -5  25   5      551.51      513.72     31.93 o
  -4  25   5        3.70       -5.07     12.15 o
  -3  25   5      136.52      133.40     15.14 o
  -2  25   5      162.75      151.83     11.02 o
  -1  25   5      106.90      112.63     12.25 o
   0  25   5      234.33      238.79     13.68 o
   1  25   5     2045.80     2172.76     49.98 o
   2  25   5       41.79       37.28     11.92 o
   3  25   5      142.73       91.78     16.65 o
   4  25   5        0.92       33.79     19.34 o
  -4  26   5      247.32      208.30     19.35 o
  -3  26   5      289.60      258.87     19.61 o
  -2  26   5       79.57       54.69     14.19 o
  -1  26   5      387.75      364.69     17.96 o
   0  26   5      285.15      227.33     14.48 o
   1  26   5       21.76       37.33     14.07 o
   2  26   5       39.35       26.52     14.21 o
   3  26   5      236.70      259.44     21.75 o
  -4  27   5      878.39      809.01     38.05 o
  -3  27   5      179.91      117.53     17.83 o
  -2  27   5       11.69       16.23     15.14 o
  -1  27   5       10.40       26.19     15.00 o
   0  27   5      293.70      295.76     17.51 o
   1  27   5      187.53      175.66     24.38 o
   2  27   5      881.12      810.69     34.59 o
  -3  28   5      357.14      332.15     27.05 o
  -2  28   5      315.44      229.57     20.99 o
  -1  28   5      183.53      181.73     30.17 o
   0  28   5      289.69      268.93     25.09 o
   1  28   5       91.52       83.72     17.98 o
   2  28   5       70.44       56.59     25.07 o
  -1  29   5       86.71       86.75     21.01 o
   0  29   5       30.24       26.57     20.47 o
  -8   0   6      878.02      774.43     38.28 o
  -6   0   6     4794.59     5218.57     86.55 o
  -4   0   6      551.05      526.24     13.33 o
  -2   0   6    11086.38    11023.43    116.75 o
   0   0   6    23247.85    23537.16    387.48 o
   2   0   6      188.85      182.28      7.90 o
   4   0   6    16945.12    18432.89    367.95 o
   6   0   6     1345.88     1395.26     49.04 o
   8   0   6       86.92       57.88     41.45 o
  -9   1   6      683.49      677.62     53.96 o
  -8   1   6      610.58      588.92     29.53 o
  -7   1   6      114.23      103.06      9.12 o
  -6   1   6     1215.59     1268.44     19.79 o
  -5   1   6     5729.51     5990.61     69.99 o
  -4   1   6      340.71      342.55     11.66 o
  -3   1   6     3567.03     3479.95     37.88 o
  -2   1   6     3209.48     3214.07     27.02 o
  -1   1   6        1.24       13.68      3.36 o
   0   1   6     1724.48     1667.38     17.80 o
   1   1   6     1025.77      970.59     12.36 o
   2   1   6        4.50        1.34      3.81 o
   3   1   6     3191.32     3211.99     35.48 o
   4   1   6     1131.66     1131.78     17.21 o
   5   1   6      106.61      114.60      9.20 o
   6   1   6        2.77        6.68      6.98 o
   7   1   6      865.27      900.32     28.01 o
   8   1   6      199.82      188.65     23.54 o
  -9   2   6      136.01      145.08     34.71 o
  -8   2   6       21.67       17.23     16.55 o
  -7   2   6     2729.98     2847.11     47.09 o
  -6   2   6      366.16      349.72      9.61 o
  -5   2   6      567.67      573.36     16.25 o
  -4   2   6       33.34       36.30      5.15 o
  -3   2   6      552.93      542.71      8.50 o
  -2   2   6       28.15       41.92      4.35 o
  -1   2   6    32492.81    33525.38    278.54 o
   0   2   6      823.85      781.11     10.24 o
   1   2   6     1357.11     1324.70     16.17 o
   2   2   6      380.42      378.08      7.60 o
   3   2   6     2838.11     2861.93     34.42 o
   4   2   6        5.49        7.25      4.91 o
   5   2   6     5489.13     5860.01     80.44 o
   6   2   6      202.44      191.44      9.08 o
   7   2   6      112.12      112.15     18.04 o
   8   2   6       34.99       27.30     24.27 o
  -9   3   6      485.69      401.12     42.54 o
  -8   3   6      447.19      409.29     29.80 o
  -7   3   6       36.38       48.76      9.04 o
  -6   3   6      559.30      552.24     12.23 o
  -5   3   6       70.00       83.85      5.66 o
  -4   3   6     3039.41     3081.50     42.79 o
  -3   3   6       44.50       43.09      5.10 o
  -2   3   6     1978.64     1906.35     20.70 o
  -1   3   6       27.53       31.04      3.52 o
   0   3   6      619.04      582.97      8.55 o
   1   3   6        2.42       20.25      3.97 o
   2   3   6     2890.38     2944.30     33.90 o
   3   3   6     1597.58     1586.82     21.75 o
   4   3   6      810.51      835.19     19.28 o
   5   3   6       69.85       86.39      9.61 o
   6   3   6       17.28       10.10      6.22 o
   7   3   6       35.67        0.78     11.50 o
   8   3   6      687.59      716.26     56.22 o
  -9   4   6        0.31      -11.51     24.65 o
  -8   4   6      601.12      592.65     30.63 o
  -7   4   6       45.32       53.08      8.12 o
  -6   4   6     2672.23     2788.01     44.94 o
  -5   4   6        1.37        5.29      5.02 o
  -4   4   6        2.65        9.46      5.71 o
  -3   4   6      421.17      448.63     11.06 o
  -2   4   6     9348.08     9272.91     82.02 o
  -1   4   6       12.27       15.97      3.67 o
   0   4   6    14034.82    14032.59    122.54 o
   1   4   6     1006.64     1115.06     13.69 o
   2   4   6       84.46      100.22     10.00 o
   3   4   6       62.57       62.85      6.82 o
   4   4   6     5576.50     5755.21     64.52 o
   5   4   6       18.07       19.69      5.94 o
   6   4   6     2015.64     2096.20     40.03 o
   7   4   6      262.43      254.31     17.80 o
   8   4   6      141.29       73.90     24.11 o
  -9   5   6      779.97      756.02     76.30 o
  -8   5   6      172.13      162.39     15.80 o
  -7   5   6       77.50       73.77      8.61 o
  -6   5   6      133.95      135.68      8.62 o
  -5   5   6     3722.14     4029.98     50.60 o
  -4   5   6     2588.38     2545.08     35.06 o
  -3   5   6     3347.88     3370.68     40.56 o
  -2   5   6       94.05       94.90      3.63 o
  -1   5   6        3.17       15.12      3.44 o
   0   5   6       16.48       44.30      5.21 o
   1   5   6     6681.43     6684.20     61.51 o
   2   5   6       13.28       18.26      4.63 o
   3   5   6     1787.92     1768.60     23.84 o
   4   5   6      859.37      858.92     14.32 o
   5   5   6      604.35      583.90     13.34 o
   6   5   6       51.45       45.86      8.63 o
   7   5   6     1204.94     1207.00     53.21 o
   8   5   6      176.62      126.31     23.73 o
  -9   6   6      334.09      230.88     34.86 o
  -8   6   6       68.58       64.03     11.52 o
  -7   6   6     1282.38     1278.35     25.55 o
  -6   6   6      606.78      616.56     19.30 o
  -5   6   6     5662.91     5926.62     65.88 o
  -4   6   6      102.34       96.24      4.79 o
  -3   6   6     1028.96     1006.29     13.34 o
  -2   6   6     1066.87     1074.88     13.19 o
  -1   6   6    11132.96    10986.38    103.43 o
   0   6   6      811.45      798.27     11.77 o
   1   6   6     4931.33     4839.53     48.99 o
   2   6   6      161.01      156.02      6.10 o
   3   6   6     7443.18     7709.83     86.89 o
   4   6   6       24.50       18.89      5.41 o
   5   6   6     3719.02     3932.54     58.27 o
   6   6   6      475.25      429.74     16.72 o
   7   6   6       58.90       56.27     16.74 o
   8   6   6        1.04      -26.19     27.13 o
  -9   7   6      186.60      193.50     33.18 o
  -8   7   6      785.51      763.52     30.40 o
  -7   7   6       48.86       41.05      8.91 o
  -6   7   6     1439.25     1464.77     23.33 o
  -5   7   6      134.51      142.66      7.38 o
  -4   7   6     9736.48    10216.02    118.67 o
  -3   7   6       29.45       26.52      2.97 o
  -2   7   6      952.67      924.09     11.45 o
  -1   7   6       38.12       44.37      4.67 o
   0   7   6     2700.71     2650.44     30.17 o
   1   7   6      243.34      238.02      6.17 o
   2   7   6    11635.73    12241.17    129.68 o
   3   7   6      166.49      164.71      9.49 o
   4   7   6     2121.72     2104.24     30.35 o
   5   7   6      640.59      628.18     13.63 o
   6   7   6      521.92      497.33     16.54 o
   7   7   6        0.66       21.80     14.04 o
   8   7   6     1344.80     1481.22    130.97 o
  -9   8   6       16.62        0.56     32.60 o
  -8   8   6      662.99      609.29     40.27 o
  -7   8   6     1983.14     2029.48     42.24 o
  -6   8   6     1126.67     1071.11     21.61 o
  -5   8   6      144.53      145.65      6.11 o
  -4   8   6      820.08      816.67     12.00 o
  -3   8   6      883.05      826.88     12.59 o
  -2   8   6     3129.74     3146.46     33.70 o
  -1   8   6     2549.44     2465.41     28.58 o
   0   8   6     6928.90     6903.18     71.37 o
   1   8   6      179.57      206.63      6.10 o
   2   8   6      499.24      467.97     11.11 o
   3   8   6      132.86      116.18      6.49 o
   4   8   6     1884.72     1929.74     28.55 o
   5   8   6      827.73      822.95     17.55 o
   6   8   6      863.02      863.81     24.86 o
   7   8   6       76.43       67.04     16.39 o
   8   8   6       99.31      233.01     64.39 o
  -9   9   6      593.32      466.11     68.41 o
  -8   9   6        0.27      -15.88     15.88 o
  -7   9   6      144.22      127.96      8.83 o
  -6   9   6      434.18      413.70     11.82 o
  -5   9   6     3048.25     3175.41     38.04 o
  -4   9   6       45.65       40.29      3.84 o
  -3   9   6     7219.79     7379.70     80.93 o
  -2   9   6     1258.33     1256.05     15.02 o
  -1   9   6      102.33      112.63      4.95 o
   0   9   6     2833.77     2690.91     31.25 o
   1   9   6     5644.53     5756.84     59.10 o
   2   9   6      309.17      320.38     15.44 o
   3   9   6     3727.97     3896.32     48.34 o
   4   9   6       49.58       71.75     12.07 o
   5   9   6        0.78        9.59      7.05 o
   6   9   6      289.66      295.35     15.94 o
   7   9   6      811.41      736.60     57.71 o
  -9  10   6        0.22       -3.56     33.92 o
  -8  10   6      442.24      373.52     31.86 o
  -7  10   6      282.45      268.60     10.30 o
  -6  10   6      802.80      799.28     14.28 o
  -5  10   6      423.89      429.58     11.67 o
  -4  10   6      142.70      143.56      4.54 o
  -3  10   6     1057.38     1049.04     15.59 o
  -2  10   6      632.11      618.74      9.41 o
  -1  10   6     4693.34     4651.24     49.11 o
   0  10   6      104.80       96.81      4.66 o
   1  10   6     2960.09     2892.33     32.82 o
   2  10   6     1012.01     1025.17     15.85 o
   3  10   6      923.79      929.36     15.96 o
   4  10   6      217.22      218.82     10.04 o
   5  10   6     1710.47     1779.00     31.69 o
   6  10   6      355.46      333.19     17.55 o
   7  10   6        9.15        0.99     19.45 o
  -8  11   6      899.03      794.24     44.41 o
  -7  11   6        5.44        1.03      6.08 o
  -6  11   6      945.86      974.30     16.93 o
  -5  11   6        6.31        4.48      4.00 o
  -4  11   6     3214.48     3314.77     37.77 o
  -3  11   6      115.99      114.80      6.17 o
  -2  11   6     2953.67     2977.59     32.19 o
  -1  11   6       69.61       70.79      5.06 o
   0  11   6     3049.38     3102.19     30.44 o
   1  11   6      746.87      746.34     13.28 o
   2  11   6     5335.49     5465.15     61.78 o
   3  11   6      377.10      367.27      8.65 o
   4  11   6      882.70      818.27     17.23 o
   5  11   6      142.27      139.23     10.33 o
   6  11   6     1188.09     1129.97     41.09 o
   7  11   6       16.37        7.95     30.62 o
  -8  12   6      153.99      141.98     27.45 o
  -7  12   6     1095.08     1004.84     27.38 o
  -6  12   6      193.43      182.30      7.03 o
  -5  12   6       43.11       44.20      4.38 o
  -4  12   6      774.51      804.85     12.89 o
  -3  12   6     1357.17     1347.56     19.27 o
  -2  12   6     3389.54     3414.16     38.23 o
  -1  12   6     3480.75     3584.13     40.03 o
   0  12   6     4569.70     4573.75     44.57 o
   1  12   6      872.10      867.95     15.18 o
   2  12   6        4.01        7.83      6.73 o
   3  12   6      145.82      131.28      7.75 o
   4  12   6     2210.44     2258.00     46.40 o
   5  12   6      938.55      860.09     22.15 o
   6  12   6       41.92       36.80     14.72 o
   7  12   6      345.29      321.66     32.64 o
  -8  13   6        2.69       62.49     31.93 o
  -7  13   6       13.06       11.40      9.84 o
  -6  13   6      169.91      159.11      7.34 o
  -5  13   6     2912.30     3052.36     35.52 o
  -4  13   6      955.67      974.29     15.72 o
  -3  13   6     7123.47     7605.36     79.95 o
  -2  13   6      455.53      426.52      8.91 o
  -1  13   6      132.34      122.90      5.36 o
   0  13   6      116.32      119.31      5.21 o
   1  13   6     5074.09     5264.93     53.88 o
   2  13   6     1207.52     1214.62     21.22 o
   3  13   6     3954.07     4156.54     56.73 o
   4  13   6       52.09       43.70      8.15 o
   5  13   6       84.89       82.29     10.42 o
   6  13   6      148.16      156.79     19.69 o
   7  13   6     1255.65     1382.82    133.92 o
  -8  14   6      762.88      684.81     54.59 o
  -7  14   6      260.20      241.92     23.85 o
  -6  14   6      812.69      785.31     16.80 o
  -5  14   6      191.36      173.33      5.63 o
  -4  14   6       12.18       17.06      4.47 o
  -3  14   6      820.05      829.21     13.62 o
  -2  14   6     2287.73     2292.90     30.25 o
  -1  14   6      533.74      538.11     10.05 o
   0  14   6     4140.14     4219.60     40.46 o
   1  14   6        6.71        1.32      5.07 o
   2  14   6       30.84       23.83      5.32 o
   3  14   6      141.50      138.09      8.76 o
   4  14   6      657.71      593.48     16.67 o
   5  14   6      407.93      361.04     17.39 o
   6  14   6     1223.54     1297.95     54.37 o
   7  14   6       28.74       68.67     30.74 o
  -8  15   6       90.99       55.36     28.15 o
  -7  15   6        7.98       -4.03     35.07 o
  -6  15   6      432.91      405.42     10.87 o
  -5  15   6      191.62      172.07      5.30 o
  -4  15   6     4288.53     4587.65     53.72 o
  -3  15   6      832.52      871.31     13.63 o
  -2  15   6      591.84      593.14     12.19 o
  -1  15   6      245.57      239.51      7.19 o
   0  15   6     1620.01     1624.64     18.89 o
   1  15   6     1620.88     1659.95     22.64 o
   2  15   6     3796.99     3949.59     50.23 o
   3  15   6      312.43      333.40     18.82 o
   4  15   6      502.98      472.99     17.00 o
   5  15   6       12.86       24.79      9.26 o
   6  15   6      389.99      436.39     30.31 o
  -8  16   6        7.43       -4.10     26.81 o
  -7  16   6      728.99      710.11     38.91 o
  -6  16   6      212.72      217.18     10.26 o
  -5  16   6     1304.00     1365.37     24.79 o
  -4  16   6      265.29      269.63      9.30 o
  -3  16   6     1078.76     1094.83     15.97 o
  -2  16   6       14.86       14.71      5.57 o
  -1  16   6      297.15      298.84      8.15 o
   0  16   6       91.69       90.77      5.19 o
   1  16   6      740.21      737.57     13.18 o
   2  16   6       21.43       20.92      7.24 o
   3  16   6       38.71       36.04      6.64 o
   4  16   6        8.80        3.22      8.85 o
   5  16   6      632.84      594.65     32.98 o
   6  16   6       18.13       22.01     16.87 o
  -7  17   6       17.09       28.46     15.65 o
  -6  17   6        3.59       -1.12      8.39 o
  -5  17   6     1185.88     1169.19     27.85 o
  -4  17   6      746.58      749.31     16.04 o
  -3  17   6     1617.06     1634.13     23.80 o
  -2  17   6      678.68      692.36     12.08 o
  -1  17   6       31.61       32.26      4.61 o
   0  17   6       22.18       22.29      4.51 o
   1  17   6     5399.93     5790.70     64.64 o
   2  17   6     1322.61     1320.29     21.44 o
   3  17   6     1160.94     1135.24     27.87 o
   4  17   6       63.33       58.53     11.78 o
   5  17   6        2.82        2.12     19.49 o
   6  17   6       32.67       36.43     20.14 o
  -7  18   6       36.22       16.61     18.66 o
  -6  18   6     1184.85     1205.17     36.82 o
  -5  18   6      115.39      104.62      9.59 o
  -4  18   6       45.91       40.02      7.61 o
  -3  18   6        1.33        5.81      6.45 o
  -2  18   6      874.38      926.36     14.77 o
  -1  18   6      167.22      175.60      8.56 o
   0  18   6     1644.01     1643.95     23.42 o
   1  18   6      316.82      289.67      9.33 o
   2  18   6        2.06       -2.74      7.42 o
   3  18   6       85.19       72.85      9.45 o
   4  18   6      424.93      385.66     18.57 o
   5  18   6        9.98        8.40     19.69 o
   6  18   6      971.77      941.58     47.74 o
  -7  19   6        3.55        5.94     19.69 o
  -6  19   6       16.69       14.82     13.90 o
  -5  19   6       49.92       42.08      8.78 o
  -4  19   6     2734.27     2969.18     51.88 o
  -3  19   6     1227.61     1284.14     21.18 o
  -2  19   6      509.62      503.39     11.83 o
  -1  19   6       80.05       78.37      5.30 o
   0  19   6      901.62      889.35     16.34 o
   1  19   6     1616.91     1673.80     30.36 o
   2  19   6     2602.47     2667.09     41.70 o
   3  19   6     1098.41     1120.01     32.76 o
   4  19   6       60.67       39.53     13.32 o
   5  19   6       67.91       69.49     19.29 o
   6  19   6      358.85      277.55     42.09 o
  -6  20   6       30.33       25.73     15.20 o
  -5  20   6      154.71      140.76     11.66 o
  -4  20   6        1.79        5.25      8.19 o
  -3  20   6      469.82      450.63     12.39 o
  -2  20   6      464.15      493.00     12.51 o
  -1  20   6     3956.59     4264.77     58.72 o
   0  20   6       15.03       10.89      4.49 o
   1  20   6      614.49      606.86     17.52 o
   2  20   6        0.75       -6.71      8.27 o
   3  20   6       93.41      101.38     11.08 o
   4  20   6       74.00       59.62     17.31 o
   5  20   6     1083.38     1078.27     94.50 o
  -6  21   6      102.93       76.00     18.87 o
  -5  21   6      373.51      368.00     20.12 o
  -4  21   6      351.55      337.69     14.53 o
  -3  21   6      441.15      474.42     19.97 o
  -2  21   6     1338.72     1377.50     23.31 o
  -1  21   6       18.30       13.07      7.91 o
   0  21   6      655.59      683.48     25.23 o
   1  21   6      748.69      789.16     17.64 o
   2  21   6      845.47      813.94     31.75 o
   3  21   6      362.64      353.12     17.73 o
   4  21   6      522.09      407.20     22.63 o
   5  21   6      111.19       98.74     28.05 o
  -6  22   6      493.27      448.77     51.08 o
  -5  22   6        4.00       35.90     13.41 o
  -4  22   6       65.50       63.31     10.93 o
  -3  22   6      187.69      168.79     10.45 o
  -2  22   6      971.31     1012.10     19.94 o
  -1  22   6      367.49      383.93     23.38 o
   0  22   6      527.46      522.84     21.01 o
   1  22   6        8.68       11.96      9.11 o
   2  22   6       92.01       90.22     11.87 o
   3  22   6       34.96       32.70     13.68 o
   4  22   6      554.71      517.93     29.14 o
  -5  23   6      176.10      152.42     13.70 o
  -4  23   6      133.64      134.39     13.90 o
  -3  23   6      856.05      926.68     35.11 o
  -2  23   6     1061.38     1175.25     27.78 o
  -1  23   6      129.35      126.79     10.90 o
   0  23   6      467.53      450.09     23.64 o
   1  23   6      401.11      373.34     16.19 o
   2  23   6      280.96      274.94     22.40 o
   3  23   6      430.98      415.86     32.21 o
   4  23   6        3.91       -6.03     18.21 o
  -5  24   6       33.25       26.71     18.32 o
  -4  24   6       22.27        6.86     11.59 o
  -3  24   6      149.14      129.21     14.98 o
  -2  24   6      152.88      132.43     12.28 o
  -1  24   6     1485.46     1512.90     32.93 o
   0  24   6      160.35      170.72     13.16 o
   1  24   6       19.18        3.25     14.02 o
   2  24   6       33.72        3.26     14.29 o
   3  24   6       27.21        5.92     15.37 o
   4  24   6        3.72       37.00     25.25 o
  -4  25   6      459.40      407.86     40.74 o
  -3  25   6      342.27      372.30     22.93 o
  -2  25   6      636.88      679.89     25.99 o
  -1  25   6       29.51        9.22     14.60 o
   0  25   6      112.74      127.52     13.48 o
   1  25   6      154.82      128.14     13.71 o
   2  25   6      975.65      960.72     48.31 o
   3  25   6      276.58      261.83     21.72 o
  -4  26   6       13.67        6.79     17.49 o
  -3  26   6      271.34      280.94     20.87 o
  -2  26   6      928.64      893.28     44.54 o
  -1  26   6      232.36      226.12     16.34 o
   0  26   6      633.56      632.08     24.84 o
   1  26   6      103.70       79.60     14.62 o
   2  26   6        1.29        2.20     17.92 o
  -3  27   6      611.45      567.45     31.13 o
  -2  27   6        8.93      -10.67     18.86 o
  -1  27   6       90.22       58.88     17.42 o
   0  27   6        9.62      -11.03     16.38 o
   1  27   6      768.47      757.29     44.51 o
  -1  28   6       90.61       72.19     21.30 o
   0  28   6      555.98      504.24     32.03 o
  -9   0   7       12.80      -38.73     38.73 o
  -7   0   7      252.59      239.09     17.51 o
  -5   0   7       77.90       78.45      9.21 o
  -3   0   7     2402.71     2348.90     36.00 o
  -1   0   7    12549.18    12816.47    156.28 o
   1   0   7     5073.54     5045.82     77.36 o
   3   0   7      358.93      393.86     13.08 o
   5   0   7     2225.27     2239.19     51.04 o
   7   0   7      131.17       98.94     22.09 o
  -9   1   7      614.81      619.39     83.10 o
  -8   1   7     1759.90     1831.01     91.26 o
  -7   1   7      578.41      542.62     16.82 o
  -6   1   7       13.74       12.06      7.64 o
  -5   1   7     2223.46     2262.90     32.27 o
  -4   1   7     2772.63     2923.46     40.12 o
  -3   1   7     6445.62     6548.15     58.72 o
  -2   1   7     5538.39     5627.29     46.25 o
  -1   1   7       75.45       88.17      4.14 o
   0   1   7       32.76       29.00      5.19 o
   1   1   7      795.39      776.07     12.09 o
   2   1   7      110.61      123.43      5.65 o
   3   1   7     3685.56     3801.85     43.37 o
   4   1   7     2412.76     2500.21     33.14 o
   5   1   7      319.35      298.45     12.20 o
   6   1   7        2.64       -7.32      7.32 o
   7   1   7       73.89       70.65     15.05 o
  -9   2   7       16.20       44.55     36.27 o
  -8   2   7       14.49       -1.68     31.71 o
  -7   2   7       76.18       54.03     10.01 o
  -6   2   7     1857.66     1843.50     29.17 o
  -5   2   7       10.39       15.88      5.02 o
  -4   2   7     1160.67     1170.63     17.37 o
  -3   2   7      492.04      511.11      7.25 o
  -2   2   7     1864.22     1750.12     17.16 o
  -1   2   7      957.27      931.44     11.56 o
   0   2   7     6631.68     6433.34     61.79 o
   1   2   7     1659.43     1632.18     21.18 o
   2   2   7     1079.88     1107.57     14.52 o
   3   2   7       69.07       61.64      5.35 o
   4   2   7     2702.14     2745.92     35.39 o
   5   2   7        4.05       -1.16      6.67 o
   6   2   7      935.07      941.29     29.07 o
   7   2   7       52.51       66.43     16.16 o
  -9   3   7      921.27      891.86     66.55 o
  -8   3   7     1155.91     1128.12     94.85 o
  -7   3   7      763.19      775.92     24.69 o
  -6   3   7      213.69      205.11      8.90 o
  -5   3   7     2844.43     2963.57     39.28 o
  -4   3   7     2187.90     2261.19     29.89 o
  -3   3   7     5988.82     6126.43     58.65 o
  -2   3   7     3647.50     3545.91     35.15 o
  -1   3   7     2659.42     2684.36     26.10 o
   0   3   7      351.80      339.29      7.27 o
   1   3   7     2729.55     2689.38     29.86 o
   2   3   7     3484.09     3529.11     38.20 o
   3   3   7     4655.83     4878.31     52.76 o
   4   3   7     2505.53     2529.28     33.37 o
   5   3   7      315.07      311.26      9.87 o
   6   3   7        7.26        7.71      9.94 o
   7   3   7      316.72      276.77     21.76 o
  -9   4   7       35.34       56.96     30.00 o
  -8   4   7       54.55       72.93     21.66 o
  -7   4   7      690.79      673.49     16.64 o
  -6   4   7     1700.06     1799.22     29.00 o
  -5   4   7     4031.48     4225.47     52.58 o
  -4   4   7       15.01       22.40      5.30 o
  -3   4   7      721.16      724.64     16.19 o
  -2   4   7       20.81       20.26      3.43 o
  -1   4   7     1747.73     1724.36     19.43 o
   0   4   7     1862.23     1815.17     21.83 o
   1   4   7     3691.07     3735.45     40.67 o
   2   4   7       87.47       90.49      5.88 o
   3   4   7      763.90      740.78     12.60 o
   4   4   7      380.12      357.17      9.00 o
   5   4   7     2198.04     2340.10     35.27 o
   6   4   7      639.89      620.27     24.02 o
   7   4   7      331.14      298.12     34.93 o
  -9   5   7      463.40      485.68     91.64 o
  -8   5   7      467.24      447.09     32.70 o
  -7   5   7      210.42      206.63     11.61 o
  -6   5   7        2.12       -6.17      6.17 o
  -5   5   7      396.62      381.06     12.78 o
  -4   5   7     6751.18     7070.89     77.23 o
  -3   5   7     1930.68     1993.46     28.24 o
  -2   5   7     2763.64     2742.08     30.60 o
  -1   5   7      166.66      179.51      7.03 o
   0   5   7      219.53      194.51      6.55 o
   1   5   7       69.18       76.82      5.04 o
   2   5   7     7007.05     7298.50     85.32 o
   3   5   7      518.60      525.09     10.38 o
   4   5   7     2120.56     2144.81     31.21 o
   5   5   7      998.54      988.13     21.51 o
   6   5   7       18.39       18.28     10.01 o
   7   5   7       60.60       50.47     17.83 o
  -9   6   7       30.35        6.85     28.58 o
  -8   6   7      139.15      171.96     24.27 o
  -7   6   7      908.75      891.03     23.61 o
  -6   6   7      316.71      340.46     11.67 o
  -5   6   7     1788.91     1838.72     27.24 o
  -4   6   7     1894.75     1924.93     25.96 o
  -3   6   7       20.08       21.28      4.76 o
  -2   6   7       57.86       57.25      6.08 o
  -1   6   7     2114.02     2121.73     25.53 o
   0   6   7     9327.14     9375.49    105.47 o
   1   6   7       97.36      109.92      5.71 o
   2   6   7     1602.35     1617.00     21.51 o
   3   6   7       57.61       52.77      5.72 o
   4   6   7      432.94      401.98     13.45 o
   5   6   7      892.31      859.40     18.94 o
   6   6   7      744.39      748.00     23.10 o
   7   6   7      543.23      491.31     34.81 o
  -9   7   7      925.94      848.95     65.30 o
  -8   7   7      413.82      362.67     29.46 o
  -7   7   7      909.26      903.02     25.28 o
  -6   7   7       51.04       31.49      6.61 o
  -5   7   7      627.18      611.43     13.26 o
  -4   7   7     2935.31     3014.14     37.44 o
  -3   7   7     2984.90     3073.89     37.55 o
  -2   7   7      167.16      169.68      6.04 o
  -1   7   7      589.07      579.61     11.20 o
   0   7   7      845.30      834.77     14.69 o
   1   7   7      746.90      775.87     15.61 o
   2   7   7     1557.10     1619.28     23.52 o
   3   7   7     2960.09     3017.95     41.10 o
   4   7   7        9.44       16.58      7.33 o
   5   7   7      619.69      618.62     15.67 o
   6   7   7       15.21        4.46     12.01 o
   7   7   7      214.24      196.25     29.18 o
  -8   8   7      230.38      232.76     27.04 o
  -7   8   7       34.54       42.70      9.04 o
  -6   8   7     1750.11     1780.56     31.86 o
  -5   8   7     2220.83     2232.21     30.09 o
  -4   8   7      335.85      323.52      7.46 o
  -3   8   7      773.17      765.07     12.78 o
  -2   8   7      581.67      580.85     10.46 o
  -1   8   7     2665.20     2603.25     31.29 o
   0   8   7     4008.23     4087.63     55.25 o
   1   8   7     9115.12     9559.54    101.16 o
   2   8   7     2605.41     2610.21     32.09 o
   3   8   7      421.22      387.37     13.94 o
   4   8   7      284.28      280.43     10.17 o
   5   8   7      695.49      689.59     16.72 o
   6   8   7      267.65      269.56     16.86 o
   7   8   7      258.18      217.46     34.03 o
  -8   9   7      883.65      886.31     64.46 o
  -7   9   7        2.75        4.97     10.30 o
  -6   9   7        9.61        2.27      5.49 o
  -5   9   7      239.78      230.51      8.14 o
  -4   9   7     4398.83     4579.40     51.19 o
  -3   9   7     1040.94     1020.24     14.97 o
  -2   9   7     3010.05     3028.27     35.19 o
  -1   9   7      174.64      163.84      6.60 o
   0   9   7      334.77      299.73      9.00 o
   1   9   7      269.57      263.55      6.87 o
   2   9   7     3223.87     3285.81     40.26 o
   3   9   7       13.20       27.56     11.19 o
   4   9   7     1062.54     1055.21     19.48 o
   5   9   7      194.30      181.82     11.05 o
   6   9   7      113.09      129.48     22.87 o
   7   9   7       85.93       83.98     28.56 o
  -8  10   7      107.76       75.86     28.20 o
  -7  10   7     1716.24     1727.62     50.37 o
  -6  10   7      555.43      561.20     13.58 o
  -5  10   7     1496.14     1539.41     21.82 o
  -4  10   7     2034.36     2150.30     28.17 o
  -3  10   7      220.44      193.51      6.23 o
  -2  10   7      255.16      251.15      6.71 o
  -1  10   7     8232.52     8387.24     86.95 o
   0  10   7     2166.74     2175.60     32.17 o
   1  10   7     2552.63     2606.77     29.77 o
   2  10   7      384.26      377.74      9.83 o
   3  10   7      377.76      374.71     10.84 o
   4  10   7     1096.81     1115.06     30.34 o
   5  10   7     1466.09     1488.02     32.17 o
   6  10   7     1003.42     1093.71     43.92 o
   7  10   7      625.61      600.87     60.09 o
  -8  11   7       21.69       14.22     35.72 o
  -7  11   7      135.11      128.25     14.54 o
  -6  11   7       27.46       26.26      5.46 o
  -5  11   7      509.92      494.00      8.99 o
  -4  11   7      330.11      330.88      7.82 o
  -3  11   7     5856.35     6154.75     64.91 o
  -2  11   7      461.94      446.83      9.20 o
  -1  11   7      732.59      696.91     12.40 o
   0  11   7       11.13        8.03      3.12 o
   1  11   7      765.77      813.34     11.63 o
   2  11   7      308.93      297.20     12.13 o
   3  11   7     3221.57     3336.89     45.24 o
   4  11   7        2.87        0.78      5.85 o
   5  11   7       18.95       21.59     10.11 o
   6  11   7      129.27      107.70     14.87 o
   7  11   7      106.38      114.53     31.83 o
  -8  12   7      426.56      341.32     39.18 o
  -7  12   7       92.19       67.62     13.72 o
  -6  12   7     2358.72     2435.55     43.35 o
  -5  12   7      400.08      411.10     11.89 o
  -4  12   7      755.32      772.47     13.24 o
  -3  12   7      629.99      628.36     10.95 o
  -2  12   7     1892.01     1951.22     23.91 o
  -1  12   7     1118.99     1114.64     17.16 o
   0  12   7     1827.87     1851.58     25.96 o
   1  12   7     1069.80     1080.98     13.99 o
   2  12   7      613.74      608.15     13.96 o
   3  12   7        1.92        8.49      9.54 o
   4  12   7      813.75      775.41     21.82 o
   5  12   7      767.90      738.95     23.78 o
   6  12   7     1400.48     1419.76     54.91 o
  -8  13   7      502.41      450.01     86.50 o
  -7  13   7       96.45       56.61     23.98 o
  -6  13   7        8.43       12.92      8.68 o
  -5  13   7        4.91        4.77      5.56 o
  -4  13   7     1953.19     1957.62     26.83 o
  -3  13   7      390.96      394.12      8.67 o
  -2  13   7     1650.88     1685.91     23.00 o
  -1  13   7      630.82      648.74     11.07 o
   0  13   7       27.37       18.76      4.55 o
   1  13   7       86.18       86.22      5.08 o
   2  13   7     1064.70     1019.04     20.20 o
   3  13   7      241.24      215.16     10.55 o
   4  13   7     1042.76     1026.50     26.61 o
   5  13   7       71.04       40.86     10.12 o
   6  13   7        4.08      -11.09     16.10 o
  -8  14   7       31.20       16.87     51.09 o
  -7  14   7      805.12      784.56     51.10 o
  -6  14   7      225.37      241.42     11.90 o
  -5  14   7     2417.15     2579.91     38.98 o
  -4  14   7      328.39      291.89      8.63 o
  -3  14   7      167.35      153.31      7.75 o
  -2  14   7      284.64      285.30      8.01 o
  -1  14   7      559.10      535.43     10.72 o
   0  14   7     2564.95     2619.46     30.92 o
   1  14   7     4933.92     5244.41     57.08 o
   2  14   7      726.89      727.06     18.08 o
   3  14   7      211.22      195.89     12.32 o
   4  14   7      466.60      486.96     24.00 o
   5  14   7      708.80      752.86     29.37 o
   6  14   7       85.51      132.09     24.47 o
  -7  15   7      241.85      190.00     28.57 o
  -6  15   7      151.42      139.18     11.58 o
  -5  15   7      140.45      131.86      7.68 o
  -4  15   7      652.69      633.40     13.71 o
  -3  15   7     2101.07     2211.42     29.33 o
  -2  15   7       40.47       41.44      5.46 o
  -1  15   7      180.27      180.03      6.82 o
   0  15   7     1690.32     1672.11     23.15 o
   1  15   7     1338.03     1365.39     20.87 o
   2  15   7     1217.75     1192.83     24.19 o
   3  15   7     1143.30     1164.95     31.45 o
   4  15   7       21.90       21.70     11.08 o
   5  15   7        8.50        2.91     14.60 o
   6  15   7       79.22       61.76     20.68 o
  -7  16   7       84.93       71.13     25.08 o
  -6  16   7     1597.29     1539.67     49.32 o
  -5  16   7      218.02      218.74     10.50 o
  -4  16   7      319.24      288.33      9.94 o
  -3  16   7      141.78      140.43      7.31 o
  -2  16   7     3552.76     3707.14     58.14 o
  -1  16   7      846.24      824.78     13.84 o
   0  16   7     4523.09     4772.50     57.57 o
   1  16   7      594.68      579.53     13.36 o
   2  16   7      508.64      482.19     15.02 o
   3  16   7       75.80       63.20     10.92 o
   4  16   7      179.64      147.69     12.66 o
   5  16   7      337.38      297.64     24.55 o
   6  16   7     1487.40     1603.06     68.07 o
  -7  17   7       11.59       11.74     20.38 o
  -6  17   7      137.88      142.82     16.85 o
  -5  17   7       19.73       10.71      8.44 o
  -4  17   7      826.53      791.69     30.46 o
  -3  17   7     1698.05     1768.60     27.24 o
  -2  17   7      532.18      549.54     12.17 o
  -1  17   7      419.35      452.25     12.31 o
   0  17   7       99.24       98.87      8.34 o
   1  17   7      449.25      438.69     12.21 o
   2  17   7     2440.09     2556.69     56.05 o
   3  17   7      978.88      974.21     27.58 o
   4  17   7      202.52      207.54     18.56 o
   5  17   7      102.46      108.94     26.01 o
  -7  18   7     1004.22      934.97     51.53 o
  -6  18   7       31.99       11.93     14.22 o
  -5  18   7     1971.09     2064.06     40.80 o
  -4  18   7       69.51       55.36      8.38 o
  -3  18   7      399.35      412.16     13.79 o
  -2  18   7      412.28      370.91     11.92 o
  -1  18   7      800.84      779.66     14.37 o
   0  18   7      217.73      225.81     10.04 o
   1  18   7     2208.84     2240.88     34.20 o
   2  18   7        0.02       -8.72      8.72 o
   3  18   7       34.03        7.66     13.71 o
   4  18   7       34.84       15.19     17.37 o
   5  18   7      510.31      480.67     39.92 o
  -6  19   7        1.93       26.54     17.21 o
  -5  19   7      105.12       89.72      9.86 o
  -4  19   7      281.55      306.00     12.46 o
  -3  19   7      754.53      770.66     17.14 o
  -2  19   7     1027.12     1070.46     20.81 o
  -1  19   7      191.05      204.01     10.51 o
   0  19   7       36.63       34.49      7.90 o
   1  19   7      253.94      277.50     10.03 o
   2  19   7     1427.71     1384.30     37.21 o
   3  19   7      324.69      276.84     17.96 o
   4  19   7      668.03      595.18     32.01 o
   5  19   7      260.77      219.20     29.90 o
  -6  20   7     1128.67     1025.03     50.90 o
  -5  20   7       16.02       18.88     10.08 o
  -4  20   7      495.11      479.97     23.44 o
  -3  20   7       27.09       17.91      7.99 o
  -2  20   7      485.97      430.82     12.30 o
  -1  20   7       20.69       27.64      9.32 o
   0  20   7      857.48      864.72     23.87 o
   1  20   7      170.71      165.36     11.28 o
   2  20   7      242.13      243.11     17.61 o
   3  20   7       52.40       27.91     13.60 o
   4  20   7      208.15      159.53     21.52 o
  -6  21   7        1.67        8.94     19.92 o
  -5  21   7       56.64       55.37     16.08 o
  -4  21   7      195.17      164.52     10.90 o
  -3  21   7     1248.07     1333.38     35.39 o
  -2  21   7      886.48      872.80     18.58 o
  -1  21   7      431.50      382.02     13.57 o
   0  21   7       36.59       21.34      8.86 o
   1  21   7       89.22       90.14     10.63 o
   2  21   7      237.27      205.80     15.58 o
   3  21   7     1517.82     1554.46     48.40 o
   4  21   7       97.91       91.99     19.44 o
  -5  22   7      337.33      299.72     20.29 o
  -4  22   7       35.26       14.15     10.76 o
  -3  22   7       13.26       24.97      8.39 o
  -2  22   7       39.78       16.30      9.95 o
  -1  22   7     2503.73     2638.51     53.64 o
   0  22   7       16.29       18.46     10.57 o
   1  22   7      215.72      176.12     14.89 o
   2  22   7        5.30       23.55     15.07 o
   3  22   7        0.79       13.17     18.19 o
   4  22   7        4.54        2.85     24.18 o
  -5  23   7        0.95      -16.80     18.89 o
  -4  23   7      540.31      486.10     35.70 o
  -3  23   7      317.25      275.31     14.59 o
  -2  23   7     1797.68     1889.56     43.12 o
  -1  23   7      194.80      160.02     12.12 o
   0  23   7       16.05       11.37     12.27 o
   1  23   7       30.51       41.12     11.99 o
   2  23   7      911.42      859.49     29.87 o
   3  23   7      274.63      300.96     26.10 o
  -4  24   7        2.26      -14.79     14.79 o
  -3  24   7      215.78      198.02     19.79 o
  -2  24   7      446.67      408.28     26.31 o
  -1  24   7      127.14      104.90     14.23 o
   0  24   7      640.01      570.67     23.33 o
   1  24   7      175.51      180.64     16.15 o
   2  24   7      244.84      203.62     20.58 o
   3  24   7        1.02       -8.24     19.21 o
  -3  25   7      556.63      516.43     26.31 o
  -2  25   7      333.55      312.76     20.64 o
  -1  25   7      897.91      877.09     33.90 o
   0  25   7       39.57       46.41     14.80 o
   1  25   7      211.72      220.20     17.78 o
   2  25   7        3.46       -4.02     18.67 o
  -2  26   7       52.99       41.81     29.92 o
  -1  26   7      333.42      318.96     26.51 o
   0  26   7      188.70      165.94     17.96 o
   1  26   7       66.71       74.09     18.84 o
  -6   0   8     1397.99     1450.22     37.81 o
  -4   0   8     5283.65     5547.67     92.71 o
  -2   0   8     4165.86     4222.42     53.19 o
   0   0   8     8096.20     8125.19    122.64 o
   2   0   8     5614.58     5896.04     92.00 o
   4   0   8      986.85      997.09     38.63 o
   6   0   8     1366.59     1415.84     73.40 o
  -7   1   8      902.17      864.92     23.04 o
  -6   1   8       44.32       32.81      7.93 o
  -5   1   8     1339.99     1337.45     23.46 o
  -4   1   8      990.06      984.14     18.45 o
  -3   1   8     4111.97     4209.41     38.81 o
  -2   1   8     2600.79     2562.23     25.09 o
  -1   1   8     1552.48     1535.89     19.43 o
   0   1   8     1139.55     1113.86     17.13 o
   1   1   8      600.90      563.84     13.07 o
   2   1   8       77.39       86.17      6.27 o
   3   1   8     1356.75     1359.69     30.33 o
   4   1   8     1427.82     1446.20     24.73 o
   5   1   8      522.94      492.69     17.38 o
   6   1   8       19.60       16.48     13.17 o
   7   1   8        3.28      -15.64     20.29 o
  -7   2   8      130.66      128.08      9.90 o
  -6   2   8       44.12       40.51      7.90 o
  -5   2   8     2293.14     2408.85     33.56 o
  -4   2   8        6.82       13.03      5.73 o
  -3   2   8     5045.59     5145.14     47.51 o
  -2   2   8        0.98        5.78      3.59 o
  -1   2   8     3108.58     3039.79     34.02 o
   0   2   8       87.11       86.68      5.82 o
   1   2   8     5768.71     5751.38     71.44 o
   2   2   8      492.51      495.31      9.36 o
   3   2   8     3652.50     3869.84     45.25 o
   4   2   8      388.68      360.99     10.74 o
   5   2   8     1757.36     1843.07     33.91 o
   6   2   8      190.28      150.04     18.15 o
   7   2   8      955.60      882.20     46.16 o
  -8   3   8      913.24      794.94     85.07 o
  -7   3   8      366.84      338.14     13.47 o
  -6   3   8      252.25      234.19      9.88 o
  -5   3   8      198.88      208.04      9.00 o
  -4   3   8     1893.32     1988.49     28.19 o
  -3   3   8      469.04      489.23      8.18 o
  -2   3   8     4340.85     4541.87     43.13 o
  -1   3   8      246.65      242.71      8.51 o
   0   3   8      294.78      297.21      8.67 o
   1   3   8      161.62      177.23      7.43 o
   2   3   8      455.37      457.90      9.84 o
   3   3   8      433.47      407.54     10.47 o
   4   3   8     1676.77     1646.19     26.48 o
   5   3   8        0.72        1.36      8.28 o
   6   3   8      144.74      178.47     20.44 o
   7   3   8        9.82      -10.92     19.89 o
  -8   4   8        8.35       -8.43     23.84 o
  -7   4   8       51.41       32.16      8.95 o
  -6   4   8     1077.09     1111.07     28.65 o
  -5   4   8      558.14      570.60     13.57 o
  -4   4   8     3971.50     4140.94     51.47 o
  -3   4   8       13.17       10.60      4.88 o
  -2   4   8      454.01      413.40     10.63 o
  -1   4   8      113.49      123.83      5.47 o
   0   4   8     9036.70     9329.88    100.32 o
   1   4   8      174.35      163.42      7.19 o
   2   4   8     7191.87     7516.84     81.73 o
   3   4   8       98.40       95.53      6.88 o
   4   4   8      180.15      185.76     11.20 o
   5   4   8        5.27       10.76      8.01 o
   6   4   8     1124.30     1106.25     47.22 o
   7   4   8      144.30      132.67     18.84 o
  -8   5   8      364.53      304.14     37.60 o
  -7   5   8     1271.18     1246.67     40.53 o
  -6   5   8        2.19        7.93      7.95 o
  -5   5   8       68.16       79.91      6.90 o
  -4   5   8     2097.34     2096.58     28.80 o
  -3   5   8     2656.01     2747.16     30.65 o
  -2   5   8       22.36       24.92      4.72 o
  -1   5   8     2437.44     2443.53     27.57 o
   0   5   8     1211.33     1137.36     17.51 o
   1   5   8      559.41      574.74     14.36 o
   2   5   8      758.30      737.57     15.93 o
   3   5   8     1136.85     1114.22     34.37 o
   4   5   8        4.98        6.70      7.24 o
   5   5   8      931.63      924.54     22.37 o
   6   5   8        6.77        6.19     14.91 o
   7   5   8       69.83       53.47     18.60 o
  -8   6   8       31.40        2.58     27.39 o
  -7   6   8       34.08       37.37     13.83 o
  -6   6   8      701.91      651.19     15.06 o
  -5   6   8     3143.83     3309.12     46.71 o
  -4   6   8        5.46        5.21      5.99 o
  -3   6   8     2075.32     2183.06     28.62 o
  -2   6   8     1106.89     1084.56     15.96 o
  -1   6   8      280.20      273.77      7.14 o
   0   6   8     1702.05     1701.74     23.87 o
   1   6   8    11862.35    12516.34    127.55 o
   2   6   8      204.32      203.34     12.09 o
   3   6   8       85.05       86.20      7.36 o
   4   6   8        0.08        9.96      7.96 o
   5   6   8      646.88      580.17     21.61 o
   6   6   8      134.58      112.23     18.80 o
   7   6   8      937.57      974.13     94.73 o
  -8   7   8     1654.30     1894.17    270.78 o
  -7   7   8       10.26       12.97     13.72 o
  -6   7   8      814.89      792.75     20.46 o
  -5   7   8      379.92      372.97     12.56 o
  -4   7   8     1906.86     1936.36     26.57 o
  -3   7   8      806.98      761.04     14.21 o
  -2   7   8     4286.29     4421.67     52.26 o
  -1   7   8      343.70      356.41      8.82 o
   0   7   8      675.65      664.06     15.85 o
   1   7   8      364.42      411.37     12.51 o
   2   7   8     1686.79     1724.95     33.37 o
   3   7   8       33.11       36.09      7.82 o
   4   7   8     1908.96     1912.64     34.65 o
   5   7   8       60.43       42.41      9.87 o
   6   7   8      449.99      443.49     28.89 o
  -8   8   8        4.86      -24.19     30.99 o
  -7   8   8     1068.43     1080.06     68.33 o
  -6   8   8      339.30      326.10     13.17 o
  -5   8   8      370.45      361.71      8.93 o
  -4   8   8     2914.44     3012.47     37.96 o
  -3   8   8      289.07      255.65     10.52 o
  -2   8   8      142.71      134.06      6.68 o
  -1   8   8     2145.29     2169.83     38.17 o
   0   8   8     2556.35     2660.96     37.73 o
   1   8   8      419.61      402.58     10.17 o
   2   8   8     1831.52     1884.52     29.51 o
   3   8   8        7.16       10.79      6.52 o
   4   8   8       50.83       45.89      8.10 o
   5   8   8      766.49      725.16     30.79 o
   6   8   8     1752.50     1997.52     77.21 o
  -8   9   8        1.55       13.32     26.86 o
  -7   9   8     1290.51     1207.05     42.72 o
  -6   9   8        7.62       -4.26     10.27 o
  -5   9   8        5.12        5.11      2.66 o
  -4   9   8      758.65      768.44     14.14 o
  -3   9   8     3690.80     3904.38     50.46 o
  -2   9   8      444.39      429.22     11.07 o
  -1   9   8     2955.45     2995.30     43.40 o
   0   9   8      145.60      142.78      7.10 o
   1   9   8        0.60       -2.73      5.59 o
   2   9   8      168.28      162.82      8.41 o
   3   9   8     2443.39     2536.38     36.29 o
   4   9   8      769.04      782.44     19.74 o
   5   9   8     1736.97     1813.32     64.73 o
   6   9   8       13.53       15.87     15.18 o
  -8  10   8       17.87       50.47     38.74 o
  -7  10   8       71.59       63.80     15.09 o
  -6  10   8     1445.45     1436.19     72.91 o
  -5  10   8      728.62      757.47     17.45 o
  -4  10   8      340.31      344.51      8.63 o
  -3  10   8     1085.06     1103.35     22.78 o
  -2  10   8      311.26      306.83      8.06 o
  -1  10   8      199.02      209.29      7.59 o
   0  10   8      691.99      679.91     17.09 o
   1  10   8     5090.42     5259.13     60.85 o
   2  10   8      374.74      386.55     13.11 o
   3  10   8      172.60      170.09      9.82 o
   4  10   8       55.02       57.32      8.03 o
   5  10   8      208.05      200.70     17.37 o
   6  10   8      432.18      451.81     27.43 o
  -8  11   8     1295.16     1267.77     79.72 o
  -7  11   8        0.05       30.75     13.77 o
  -6  11   8      169.22      133.64     14.56 o
  -5  11   8      276.82      254.86     10.45 o
  -4  11   8      312.54      299.89     10.17 o
  -3  11   8      106.59       99.13      6.27 o
  -2  11   8     7078.56     7482.32     77.58 o
  -1  11   8     1959.26     1921.74     28.47 o
   0  11   8     1931.07     1831.36     27.31 o
   1  11   8      172.91      163.96      6.81 o
   2  11   8      662.51      649.36     13.48 o
   3  11   8      317.57      302.69     10.62 o
   4  11   8     1480.86     1404.58     42.80 o
   5  11   8      187.52      164.06     17.10 o
   6  11   8      147.92      136.55     20.41 o
  -7  12   8      762.28      733.44     36.74 o
  -6  12   8       53.35       53.61     24.09 o
  -5  12   8      996.80      996.86     25.37 o
  -4  12   8      529.90      526.06     12.62 o
  -3  12   8       57.60       64.96      6.39 o
  -2  12   8       70.67       61.74      7.25 o
  -1  12   8     2102.76     2158.38     30.33 o
   0  12   8     1636.70     1589.56     24.09 o
   1  12   8      884.69      918.11     15.93 o
   2  12   8     1258.06     1290.53     27.42 o
   3  12   8       26.59       33.86      5.26 o
   4  12   8      458.11      413.68     45.90 o
   5  12   8      173.71      151.74     18.38 o
   6  12   8      522.24      570.81     51.65 o
  -7  13   8     1368.22     1389.52     77.55 o
  -6  13   8      127.56      116.92     12.32 o
  -5  13   8        6.71        7.63      6.26 o
  -4  13   8       51.09       54.74      7.72 o
  -3  13   8     3780.64     3935.47     52.42 o
  -2  13   8      272.32      272.21      9.07 o
  -1  13   8     2512.56     2594.95     31.79 o
   0  13   8      847.64      842.86     13.72 o
   1  13   8       14.30       16.80      4.41 o
   2  13   8      342.84      333.04     11.71 o
   3  13   8     1591.00     1595.19     41.07 o
   4  13   8      112.59       93.34     16.97 o
   5  13   8     1151.18     1111.44     55.47 o
   6  13   8        4.71       40.49     23.75 o
  -7  14   8      100.63       85.40     21.34 o
  -6  14   8     1206.53     1161.08     36.61 o
  -5  14   8       19.32       11.68      7.78 o
  -4  14   8      665.02      669.76     16.35 o
  -3  14   8      945.54      936.23     24.09 o
  -2  14   8      354.61      330.44      9.34 o
  -1  14   8      200.41      210.63      7.87 o
   0  14   8     2350.04     2421.98     34.40 o
   1  14   8      437.47      429.92     17.19 o
   2  14   8      331.03      306.90     12.73 o
   3  14   8       10.43       15.68     13.13 o
   4  14   8       25.58       18.03     14.67 o
   5  14   8      478.24      435.02     28.13 o
  -7  15   8       20.54       25.64     23.42 o
  -6  15   8      571.88      547.69     28.60 o
  -5  15   8       14.82       13.33     10.31 o
  -4  15   8      345.97      321.64     10.82 o
  -3  15   8      506.14      494.60     15.04 o
  -2  15   8     2396.56     2576.75     42.53 o
  -1  15   8     1380.25     1380.91     24.91 o
   0  15   8      985.61      987.94     16.88 o
   1  15   8        7.82       14.69      5.37 o
   2  15   8      978.03      990.06     34.82 o
   3  15   8      341.15      335.52     33.25 o
   4  15   8     1424.34     1421.07     46.49 o
   5  15   8      270.94      246.18     27.09 o
  -7  16   8      312.97      269.28     33.10 o
  -6  16   8       25.69       35.90     17.73 o
  -5  16   8     1983.48     2072.00     82.15 o
  -4  16   8       82.69       84.27      7.93 o
  -3  16   8       50.10       37.80      6.81 o
  -2  16   8        0.28        9.44      6.25 o
  -1  16   8      178.36      165.33      9.30 o
   0  16   8      161.90      169.72     10.59 o
   1  16   8     1365.34     1475.00     30.89 o
   2  16   8      105.98      105.32     16.09 o
   3  16   8        3.55       -2.06     14.75 o
   4  16   8       15.71        7.77     28.13 o
   5  16   8       43.30       59.01     24.54 o
  -6  17   8       70.90       85.02     22.60 o
  -5  17   8      175.59      155.91     13.53 o
  -4  17   8       21.99       15.77      8.17 o
  -3  17   8      891.45      896.24     23.31 o
  -2  17   8      441.13      460.14     13.14 o
  -1  17   8     2527.58     2654.42     37.75 o
   0  17   8      866.43      867.79     24.59 o
   1  17   8        9.96       12.99      5.54 o
   2  17   8      893.94      958.60     27.25 o
   3  17   8      903.87      907.52     63.17 o
   4  17   8      645.41      601.19     65.16 o
   5  17   8      680.76      763.42     50.08 o
  -6  18   8     1355.97     1245.66     61.20 o
  -5  18   8        0.35       11.57     14.28 o
  -4  18   8      779.24      762.86     20.85 o
  -3  18   8       83.58       90.77      8.19 o
  -2  18   8      202.18      192.99     10.01 o
  -1  18   8      133.70      138.22      8.61 o
   0  18   8     1300.23     1319.07     29.63 o
   1  18   8      155.89      137.43     11.64 o
   2  18   8      372.11      343.84     20.75 o
   3  18   8       69.99       69.49     19.44 o
   4  18   8       10.22        8.28     20.07 o
  -6  19   8      473.81      521.57     82.49 o
  -5  19   8        8.36        1.42     16.01 o
  -4  19   8      304.18      299.74     18.05 o
  -3  19   8      344.55      344.64     12.75 o
  -2  19   8     1002.04     1051.69     21.88 o
  -1  19   8      673.42      652.86     16.92 o
   0  19   8      306.21      312.94     19.13 o
   1  19   8       63.28       71.15     12.19 o
   2  19   8      361.18      319.33     19.17 o
   3  19   8     1047.79     1024.88     38.34 o
   4  19   8      596.33      498.40     34.85 o
  -5  20   8      769.47      817.69     35.23 o
  -4  20   8       28.67       19.54      9.15 o
  -3  20   8       65.73       73.23      9.00 o
  -2  20   8       78.55       90.50     11.25 o
  -1  20   8     1254.24     1262.62     29.10 o
   0  20   8        3.15        0.72      9.30 o
   1  20   8     1101.52     1165.46     40.03 o
   2  20   8       33.71       57.03     16.56 o
   3  20   8      277.76      240.26     21.28 o
   4  20   8       57.64        2.06     21.04 o
  -5  21   8       20.53       23.06     14.50 o
  -4  21   8       11.36        3.47     13.48 o
  -3  21   8      328.55      317.73     16.17 o
  -2  21   8     1446.10     1472.43     33.09 o
  -1  21   8     1267.89     1238.30     37.25 o
   0  21   8       38.63       29.25     10.79 o
   1  21   8        9.05        1.56     14.33 o
   2  21   8      194.53      172.56     19.83 o
   3  21   8      480.39      475.78     54.61 o
  -4  22   8      370.40      343.03     40.93 o
  -3  22   8       79.28       60.71     11.55 o
  -2  22   8       17.71        6.33     11.83 o
  -1  22   8       90.28       72.06     12.86 o
   0  22   8      536.86      526.23     21.96 o
   1  22   8      319.67      273.31     22.64 o
   2  22   8      395.52      382.46     23.00 o
   3  22   8       59.33       63.47     30.24 o
  -4  23   8        6.35      -17.42     18.38 o
  -3  23   8      402.27      380.98     23.13 o
  -2  23   8      846.85      787.54     35.02 o
  -1  23   8      644.07      591.33     24.11 o
   0  23   8       20.90        0.91     12.41 o
   1  23   8        7.30       31.34     16.96 o
   2  23   8       28.96       14.62     22.12 o
  -3  24   8      249.54      215.61     18.55 o
  -2  24   8        0.02      -18.39     18.39 o
  -1  24   8      481.78      472.57     27.74 o
   0  24   8       60.67       61.92     18.01 o
   1  24   8       49.66       59.94     20.66 o
  -1  25   8      115.60      131.07     21.16 o
   0  25   8      128.47       97.08     19.11 o
  -7   0   9      353.50      251.38     44.05 o
  -5   0   9     1584.08     1611.01     41.18 o
  -3   0   9     6951.67     7302.73     86.04 o
  -1   0   9      223.00      248.10     11.62 o
   1   0   9     5901.83     6063.03     96.51 o
   3   0   9     3146.04     3212.08     60.23 o
   5   0   9     1012.51      981.37     49.38 o
  -8   1   9      482.36      365.10     65.47 o
  -7   1   9      979.69      915.20     59.94 o
  -6   1   9      628.45      584.96     20.94 o
  -5   1   9      187.89      172.75      9.39 o
  -4   1   9      351.21      339.86      9.88 o
  -3   1   9      774.29      765.98     10.87 o
  -2   1   9     2862.00     2986.84     30.26 o
  -1   1   9      538.27      538.03     10.10 o
   0   1   9      779.86      703.82     13.47 o
   1   1   9      224.19      225.42      8.26 o
   2   1   9      195.09      194.75      7.70 o
   3   1   9      119.77      127.75      7.50 o
   4   1   9      762.22      678.92     17.15 o
   5   1   9      293.92      244.34     15.89 o
   6   1   9      460.27      418.64     22.17 o
  -7   2   9        0.99      -16.58     16.99 o
  -6   2   9      462.86      433.99     14.81 o
  -5   2   9      283.54      275.39     11.93 o
  -4   2   9     3987.31     4189.80     56.22 o
  -3   2   9        8.15        8.81      2.89 o
  -2   2   9      321.86      329.46      7.27 o
  -1   2   9      586.19      529.44      9.71 o
   0   2   9     2888.25     2870.73     37.79 o
   1   2   9      133.03      127.37      7.46 o
   2   2   9     4947.50     5217.01     71.89 o
   3   2   9        4.63        9.61      6.48 o
   4   2   9        8.26       -2.20      8.59 o
   5   2   9        0.03      -11.19     11.19 o
   6   2   9     1190.71     1150.00     40.34 o
  -8   3   9      520.82      462.33     65.96 o
  -7   3   9      783.67      788.07     85.16 o
  -6   3   9      435.78      452.77     15.44 o
  -5   3   9      453.95      440.27     15.42 o
  -4   3   9      171.65      162.26      8.46 o
  -3   3   9     1739.37     1790.20     24.04 o
  -2   3   9     1093.14     1112.70     15.85 o
  -1   3   9     2777.21     2865.44     32.64 o
   0   3   9      291.23      285.15      9.86 o
   1   3   9      352.64      329.26      9.58 o
   2   3   9      126.44      105.56      7.41 o
   3   3   9      630.94      600.11     13.85 o
   4   3   9      133.79       95.38     11.09 o
   5   3   9      917.65      938.67     42.63 o
   6   3   9      169.65      166.41     18.69 o
  -8   4   9        0.27        5.52     39.30 o
  -7   4   9        0.35       40.05     24.60 o
  -6   4   9        0.33       -5.32     10.30 o
  -5   4   9     1774.95     1752.36     29.10 o
  -4   4   9      631.40      613.07     14.29 o
  -3   4   9     1661.93     1734.64     22.86 o
  -2   4   9       71.59       77.25      5.76 o
  -1   4   9      279.90      270.12      8.09 o
   0   4   9       10.67       18.73      7.52 o
   1   4   9     6954.15     7234.29    115.74 o
   2   4   9       33.32       20.48      7.96 o
   3   4   9     1333.27     1340.32     24.60 o
   4   4   9      139.05      164.65     18.87 o
   5   4   9      449.35      351.71     27.61 o
   6   4   9        0.13      -14.36     17.12 o
  -8   5   9      856.11      814.86     58.82 o
  -7   5   9      769.23      712.17     49.21 o
  -6   5   9     2144.55     2177.71     44.83 o
  -5   5   9       41.34       39.62      7.33 o
  -4   5   9      496.28      485.10     11.79 o
  -3   5   9      134.79      143.59      6.81 o
  -2   5   9     1477.84     1499.78     22.35 o
  -1   5   9        7.51        2.30      4.89 o
   0   5   9     2532.56     2530.37     34.86 o
   1   5   9      164.35      159.54      7.37 o
   2   5   9      405.09      394.71     11.18 o
   3   5   9      116.44       94.06      8.39 o
   4   5   9     1431.99     1517.01     49.35 o
   5   5   9      151.12      138.78     19.26 o
   6   5   9      482.42      440.54     28.27 o
  -8   6   9        0.42      -10.25     33.18 o
  -7   6   9       21.26       21.54     16.57 o
  -6   6   9      271.23      295.72     16.10 o
  -5   6   9      474.71      446.44     12.58 o
  -4   6   9     2224.45     2295.00     30.72 o
  -3   6   9       14.63       14.16      5.06 o
  -2   6   9      997.71      921.10     16.20 o
  -1   6   9        1.47       10.77      4.76 o
   0   6   9     2487.20     2531.39     36.87 o
   1   6   9       95.54       91.09      7.56 o
   2   6   9     5301.32     5656.27     82.00 o
   3   6   9      444.21      429.31     17.26 o
   4   6   9       55.63       64.44     12.05 o
   5   6   9        0.45        6.64     15.62 o
   6   6   9      822.79      863.01     41.28 o
  -8   7   9        4.23      -18.89     29.37 o
  -7   7   9     1337.64     1309.03     63.59 o
  -6   7   9      173.78      189.34     19.70 o
  -5   7   9      392.77      354.53     12.08 o
  -4   7   9      168.32      155.67      6.76 o
  -3   7   9     2446.36     2561.24     36.59 o
  -2   7   9        6.75        5.65      5.26 o
  -1   7   9     3642.02     3734.22     46.54 o
   0   7   9      203.68      202.61      8.43 o
   1   7   9      318.38      289.46      9.20 o
   2   7   9        0.41        5.66      6.22 o
   3   7   9      640.74      630.92     23.00 o
   4   7   9      300.47      276.48     14.24 o
   5   7   9     1438.08     1469.19     45.47 o
   6   7   9      155.71      148.87     22.07 o
  -8   8   9        2.10      -45.67     61.66 o
  -7   8   9        2.81        4.27     17.85 o
  -6   8   9      169.36      134.73     17.83 o
  -5   8   9     1476.19     1475.48     33.60 o
  -4   8   9      856.56      839.97     17.35 o
  -3   8   9     1096.96     1082.40     18.07 o
  -2   8   9      340.51      335.74     10.00 o
  -1   8   9       11.22        4.94      6.77 o
   0   8   9      302.60      314.71      9.48 o
   1   8   9     3825.50     4041.46     50.77 o
   2   8   9     1069.75     1017.05     22.94 o
   3   8   9      351.02      334.33     13.04 o
   4   8   9      287.00      246.11     15.42 o
   5   8   9      149.92      161.92     21.90 o
   6   8   9       18.50       29.31     15.32 o
  -7   9   9       48.35       -3.48     17.54 o
  -6   9   9     1086.56      983.35     37.06 o
  -5   9   9        0.38       18.77     10.16 o
  -4   9   9      239.33      224.36      7.82 o
  -3   9   9        0.63       -1.11      6.97 o
  -2   9   9     3899.09     4078.11     51.61 o
  -1   9   9        2.57        5.64      7.13 o
   0   9   9     1136.23     1170.83     25.24 o
   1   9   9       29.22       29.14      6.25 o
   2   9   9      190.64      200.30     10.28 o
   3   9   9       93.29       83.91      9.49 o
   4   9   9     1889.81     2103.31     79.38 o
   5   9   9        6.32        3.41     11.96 o
  -7  10   9       17.68        8.93     18.24 o
  -6  10   9      126.06       97.36     17.24 o
  -5  10   9      816.48      784.40     22.85 o
  -4  10   9     1088.75     1124.31     26.27 o
  -3  10   9     1064.19     1104.96     21.52 o
  -2  10   9      619.87      603.25     12.56 o
  -1  10   9      130.08      134.47      7.68 o
   0  10   9      615.94      609.54     15.87 o
   1  10   9      106.73      108.78      7.87 o
   2  10   9     1316.10     1290.82     26.33 o
   3  10   9     1190.03     1155.11     50.98 o
   4  10   9        2.93       -3.06     10.76 o
   5  10   9        7.68        9.65     14.88 o
  -7  11   9     1250.42     1180.90     60.98 o
  -6  11   9       15.12        7.52     18.65 o
  -5  11   9       65.72       50.85      9.11 o
  -4  11   9       60.90       57.86      7.05 o
  -3  11   9     1830.33     1885.57     31.37 o
  -2  11   9      113.92      109.03      7.21 o
  -1  11   9     4540.34     4820.10     70.56 o
   0  11   9      348.99      348.60     11.65 o
   1  11   9      166.62      158.55      8.14 o
   2  11   9       86.39       72.34     11.90 o
   3  11   9     1954.51     2044.90     53.45 o
   4  11   9      151.87      165.96     18.58 o
   5  11   9      977.10      902.33     35.59 o
  -7  12   9        0.07       32.47     46.16 o
  -6  12   9      514.04      494.75     32.21 o
  -5  12   9       25.59        8.41     10.82 o
  -4  12   9     1059.31     1155.71     25.90 o
  -3  12   9     1163.59     1220.73     32.50 o
  -2  12   9       97.90       95.22      8.24 o
  -1  12   9        1.39        4.39      6.51 o
   0  12   9      125.68      141.92      8.24 o
   1  12   9      396.85      409.00     10.08 o
   2  12   9      696.47      691.54     18.53 o
   3  12   9      500.40      487.74     22.02 o
   4  12   9      161.86      139.29     16.58 o
   5  12   9      186.27      199.30     21.18 o
  -7  13   9        3.27       -9.86     24.34 o
  -6  13   9      737.98      757.03     81.97 o
  -5  13   9       25.77       21.13     10.19 o
  -4  13   9      152.23      132.69      9.41 o
  -3  13   9       16.90        6.25     10.96 o
  -2  13   9     3751.56     4063.16     62.79 o
  -1  13   9      334.08      344.91     11.37 o
   0  13   9      812.23      825.88     22.56 o
   1  13   9       64.75       58.68      5.74 o
   2  13   9      118.51      124.81     11.29 o
   3  13   9      341.39      310.88     27.64 o
   4  13   9     1840.73     2012.43     57.07 o
   5  13   9      164.19      163.79     24.22 o
  -6  14   9       14.80        6.95     20.67 o
  -5  14   9     1168.66     1182.27     37.95 o
  -4  14   9      198.59      211.78     10.13 o
  -3  14   9      795.28      817.94     22.48 o
  -2  14   9      390.08      380.83     16.50 o
  -1  14   9       89.08       76.78      7.99 o
   0  14   9      164.57      161.12      7.89 o
   1  14   9     1378.69     1442.22     34.26 o
   2  14   9      565.68      605.13     30.22 o
   3  14   9      475.84      449.40     20.39 o
   4  14   9        0.06        1.54     15.68 o
   5  14   9       72.41       37.88     25.07 o
  -6  15   9       84.79      101.57     25.20 o
  -5  15   9       95.33       85.43     13.17 o
  -4  15   9       60.48       58.86      9.15 o
  -3  15   9     1072.75     1129.99     34.50 o
  -2  15   9      202.98      184.26      9.97 o
  -1  15   9     1782.86     1876.74     33.12 o
   0  15   9     1033.65     1101.51     31.40 o
   1  15   9       29.86       19.96     12.23 o
   2  15   9      192.41      154.29     18.22 o
   3  15   9     1234.04     1314.19     43.27 o
   4  15   9       56.27       63.40     19.81 o
  -6  16   9      508.54      476.07     40.86 o
  -5  16   9        2.84       -0.61     12.46 o
  -4  16   9     1447.11     1508.29     46.54 o
  -3  16   9      100.91      113.68      9.07 o
  -2  16   9       21.25       19.62      7.11 o
  -1  16   9        6.19        4.23      7.12 o
   0  16   9      215.40      195.65     14.47 o
   1  16   9       65.99       67.87     17.42 o
   2  16   9     1095.39     1149.55     49.98 o
   3  16   9      201.42      187.98     14.50 o
   4  16   9      273.80      246.33     32.14 o
  -6  17   9      603.04      509.05     36.87 o
  -5  17   9       87.14       61.64     19.70 o
  -4  17   9       35.66       40.99     11.37 o
  -3  17   9       43.37       32.42     13.67 o
  -2  17   9     1115.19     1160.22     37.78 o
  -1  17   9      449.72      437.43     14.26 o
   0  17   9     1445.54     1581.65     42.99 o
   1  17   9      185.61      212.29     24.10 o
   2  17   9      537.22      504.32     26.63 o
   3  17   9      284.10      287.79     24.05 o
   4  17   9      601.75      584.51     41.19 o
  -5  18   9     1287.30     1208.33     57.43 o
  -4  18   9        4.20       -1.73     10.56 o
  -3  18   9      405.64      423.59     21.89 o
  -2  18   9       76.07       65.33     10.57 o
  -1  18   9      116.74      138.42     13.73 o
   0  18   9       10.14       11.28     11.66 o
   1  18   9     1410.21     1523.37     68.31 o
   2  18   9       11.81       25.86     15.11 o
   3  18   9      462.28      409.24     29.16 o
  -5  19   9      228.51      268.49     57.25 o
  -4  19   9      105.12      120.35     17.56 o
  -3  19   9      558.56      529.44     22.72 o
  -2  19   9      559.83      568.03     33.84 o
  -1  19   9      576.30      574.45     31.59 o
   0  19   9      473.47      440.86     21.22 o
   1  19   9       38.21       31.80     15.90 o
   2  19   9        6.76        2.61     14.89 o
   3  19   9      404.97      399.71     31.91 o
  -4  20   9      905.01      871.89     90.12 o
  -3  20   9        0.12       14.65     12.07 o
  -2  20   9        8.08        6.40     12.93 o
  -1  20   9      309.65      280.24     19.05 o
   0  20   9      269.60      240.76     17.96 o
   1  20   9        0.00        7.15     16.40 o
   2  20   9     1050.09     1031.70     45.66 o
  -4  21   9        8.74       33.42     24.04 o
  -3  21   9       98.95       85.92     15.38 o
  -2  21   9      805.04      799.82     51.78 o
  -1  21   9      594.20      529.75     28.87 o
   0  21   9      238.10      239.44     22.34 o
   1  21   9      323.47      269.80     20.37 o
   2  21   9      122.46      100.40     34.53 o
  -3  22   9      655.00      635.92     31.02 o
  -2  22   9        2.38      -13.19     13.19 o
  -1  22   9      209.43      226.13     20.47 o
   0  22   9      138.31      123.08     16.07 o
   1  22   9      284.34      267.42     25.15 o
  -2  23   9      477.48      423.91     22.14 o
  -1  23   9      312.10      281.31     19.73 o
   0  23   9      381.84      352.27     44.27 o
  -6   0  10      149.57      131.31     29.11 o
  -4   0  10      633.04      571.59     24.12 o
  -2   0  10     2342.16     2408.61     45.53 o
   0   0  10       25.21       24.96      9.14 o
   2   0  10     3096.17     3107.60     68.62 o
   4   0  10      638.44      599.86     72.03 o
  -7   1  10     1088.02     1087.11     67.79 o
  -6   1  10     1015.46     1037.56     48.60 o
  -5   1  10     1617.77     1706.49     40.62 o
  -4   1  10       26.43       31.73      9.01 o
  -3   1  10      818.05      825.96     12.88 o
  -2   1  10     2002.10     1995.95     24.26 o
  -1   1  10     2177.00     2278.82     30.69 o
   0   1  10      970.51      906.45     17.44 o
   1   1  10      684.57      730.71     19.74 o
   2   1  10      124.06       96.45      8.64 o
   3   1  10       31.46       30.83      9.97 o
   4   1  10      904.78      981.44     48.46 o
   5   1  10      736.11      697.55     29.68 o
  -7   2  10        4.15        1.46     27.96 o
  -6   2  10       34.34       58.15     17.26 o
  -5   2  10      213.58      208.31     21.68 o
  -4   2  10      219.41      196.25     10.95 o
  -3   2  10     2265.28     2354.02     30.68 o
  -2   2  10        3.79        5.79      4.39 o
  -1   2  10      778.09      748.61     14.60 o
   0   2  10        4.03        8.43      7.82 o
   1   2  10      682.77      634.17     14.47 o
   2   2  10      354.33      331.40     11.78 o
   3   2  10     1693.32     1726.67     38.78 o
   4   2  10       38.11       20.25     15.55 o
   5   2  10        0.17       -1.90     17.27 o
  -7   3  10      695.05      766.71    145.24 o
  -6   3  10     1206.06     1270.89    117.20 o
  -5   3  10      126.44      120.11     15.49 o
  -4   3  10        0.44       -8.15      8.15 o
  -3   3  10      226.60      241.81      6.99 o
  -2   3  10     1162.96     1194.83     24.04 o
  -1   3  10     2267.78     2378.62     30.20 o
   0   3  10     3113.39     3250.00     48.54 o
   1   3  10      255.27      247.93     10.49 o
   2   3  10       23.87       10.14      8.11 o
   3   3  10       87.28       70.74     10.15 o
   4   3  10      427.21      390.73     21.00 o
   5   3  10      445.30      463.07     27.16 o
  -7   4  10        0.52        3.73     22.88 o
  -6   4  10        0.15       -6.50     15.62 o
  -5   4  10      605.04      577.67     27.40 o
  -4   4  10     1246.50     1199.76     28.21 o
  -3   4  10      349.99      344.74      9.22 o
  -2   4  10     1983.78     2027.50     33.26 o
  -1   4  10      193.08      181.72      7.73 o
   0   4  10       17.16       31.65      8.04 o
   1   4  10      490.12      493.77     14.99 o
   2   4  10     1275.88     1219.57     33.19 o
   3   4  10        9.91        0.91     10.70 o
   4   4  10      589.35      580.72     22.43 o
   5   4  10      239.90      195.72     25.75 o
  -7   5  10      782.56      730.48     46.49 o
  -6   5  10     1542.25     1493.59     54.86 o
  -5   5  10     1180.70     1174.14     38.02 o
  -4   5  10        0.03       -4.35      7.45 o
  -3   5  10      707.51      690.98     16.06 o
  -2   5  10     1026.91     1077.66     27.32 o
  -1   5  10     2228.01     2396.36     45.97 o
   0   5  10      357.31      359.41     15.45 o
   1   5  10      850.57      801.41     18.12 o
   2   5  10       88.84       77.99      9.64 o
   3   5  10      199.30      182.04     12.51 o
   4   5  10      122.67      116.28     14.99 o
   5   5  10      961.34      966.24     66.35 o
  -7   6  10      221.39      219.53     39.71 o
  -6   6  10      108.04      103.50     27.44 o
  -5   6  10       31.73       24.65     17.60 o
  -4   6  10     2000.49     2062.00     37.65 o
  -3   6  10      803.75      820.87     19.20 o
  -2   6  10      205.74      215.51      8.86 o
  -1   6  10      984.88      984.89     25.85 o
   0   6  10        0.73       -7.72      7.72 o
   1   6  10     2163.22     2249.09     41.18 o
   2   6  10      647.71      644.48     21.06 o
   3   6  10     1342.83     1321.62     35.52 o
   4   6  10      232.71      199.75     16.68 o
   5   6  10       82.63       64.04     17.68 o
  -7   7  10      559.43      497.47     36.08 o
  -6   7  10     1990.89     2033.64     84.44 o
  -5   7  10       62.99       79.67     21.69 o
  -4   7  10      208.76      224.47      9.27 o
  -3   7  10      183.34      190.69     11.42 o
  -2   7  10     1447.51     1496.21     25.95 o
  -1   7  10      802.35      813.35     25.63 o
   0   7  10     2538.95     2713.60     47.09 o
   1   7  10        2.96        8.19      8.56 o
   2   7  10       52.65       48.14      9.16 o
   3   7  10        2.02      -11.99     14.44 o
   4   7  10      129.08      100.63     14.57 o
   5   7  10       99.10      111.98     22.32 o
  -7   8  10       10.80       11.61     37.59 o
  -6   8  10       13.76       33.99     19.84 o
  -5   8  10      140.50      144.49     18.47 o
  -4   8  10      241.65      229.22     10.41 o
  -3   8  10     1108.78     1178.81     22.39 o
  -2   8  10     1199.01     1169.24     21.48 o
  -1   8  10       14.71        9.95      8.82 o
   0   8  10      152.54      143.61      9.97 o
   1   8  10     1395.21     1443.02     28.90 o
   2   8  10     1458.60     1449.30     50.06 o
   3   8  10     1379.89     1511.82     40.41 o
   4   8  10      472.13      447.00     22.34 o
   5   8  10       36.97       48.45     18.45 o
  -7   9  10     1422.92     1409.04     70.75 o
  -6   9  10       98.78       63.32     20.44 o
  -5   9  10      447.93      445.15     30.08 o
  -4   9  10      206.18      223.61     11.44 o
  -3   9  10       33.35       38.29      5.91 o
  -2   9  10       90.95       91.30      7.70 o
  -1   9  10     2264.97     2337.80     44.59 o
   0   9  10       39.11       32.63     10.74 o
   1   9  10      737.13      760.48     18.69 o
   2   9  10      125.77      112.35     13.41 o
   3   9  10      101.58       96.12     13.91 o
   4   9  10       26.66       12.67     15.07 o
   5   9  10      646.50      721.29     35.22 o
  -7  10  10        8.70       34.13     28.47 o
  -6  10  10      316.61      280.32     26.19 o
  -5  10  10      207.38      192.15     23.00 o
  -4  10  10      992.39     1045.47     24.44 o
  -3  10  10     1891.35     1903.21     34.23 o
  -2  10  10      406.04      405.28     16.73 o
  -1  10  10      406.56      399.30     14.84 o
   0  10  10      474.65      501.32     20.74 o
   1  10  10      110.78      109.56      9.52 o
   2  10  10     1166.71     1153.62     34.12 o
   3  10  10      753.13      776.74     34.87 o
   4  10  10      632.46      638.16     28.82 o
  -6  11  10      376.26      360.30     32.89 o
  -5  11  10        3.21       14.69     15.85 o
  -4  11  10      255.09      257.30     14.33 o
  -3  11  10      184.63      165.37     17.65 o
  -2  11  10     1683.03     1776.08     33.33 o
  -1  11  10       10.81        0.03      7.42 o
   0  11  10      853.31      841.48     19.85 o
   1  11  10       99.44       95.27     13.17 o
   2  11  10       86.41       97.50     16.31 o
   3  11  10       23.38       29.92     12.05 o
   4  11  10      846.44      961.64     35.72 o
  -6  12  10       83.75       62.00     26.45 o
  -5  12  10     1548.92     1530.87     69.63 o
  -4  12  10      168.47      184.51     18.34 o
  -3  12  10     2677.43     2995.00     61.21 o
  -2  12  10     1757.84     1891.81     44.36 o
  -1  12  10       32.02       29.93     10.44 o
   0  12  10       25.90       29.48      7.87 o
   1  12  10      325.68      315.40     12.63 o
   2  12  10      982.26     1009.50     33.82 o
   3  12  10      866.59      770.95     30.01 o
   4  12  10      144.62      147.26     17.62 o
  -6  13  10        0.13      -27.08     27.08 o
  -5  13  10      324.83      392.20     53.87 o
  -4  13  10        3.00        4.60     12.91 o
  -3  13  10        3.18       13.30     10.12 o
  -2  13  10       56.99       63.96      8.20 o
  -1  13  10     1629.40     1707.32     31.95 o
   0  13  10      456.11      447.62     15.46 o
   1  13  10      289.89      291.15     16.77 o
   2  13  10        3.17       11.07     17.20 o
   3  13  10       36.02       40.49     16.93 o
   4  13  10       50.52       31.66     22.12 o
  -6  14  10      317.60      307.45     52.56 o
  -5  14  10       25.03       16.03     20.33 o
  -4  14  10     1344.71     1392.59     43.76 o
  -3  14  10      321.67      312.34     16.02 o
  -2  14  10     1711.60     1755.97     33.29 o
  -1  14  10       28.70       37.90      8.00 o
   0  14  10      375.95      373.16     14.90 o
   1  14  10      342.38      332.02     22.55 o
   2  14  10      952.46      913.68     36.01 o
   3  14  10      813.27      840.69     40.59 o
  -5  15  10       38.32       19.70     25.07 o
  -4  15  10      118.70      117.84     18.31 o
  -3  15  10       44.81       50.52     17.75 o
  -2  15  10      444.75      462.69     15.76 o
  -1  15  10      528.18      516.69     16.98 o
   0  15  10      806.17      871.75     30.93 o
   1  15  10       92.88       78.92     27.86 o
   2  15  10       31.61       12.45     28.23 o
   3  15  10        3.51        6.60     23.61 o
  -5  16  10     1036.92     1120.66     88.27 o
  -4  16  10       67.31       43.72     13.42 o
  -3  16  10      512.61      519.85     18.33 o
  -2  16  10       27.13       35.07     11.07 o
  -1  16  10        0.90      -12.65     12.65 o
   0  16  10        0.34      -11.38     11.98 o
   1  16  10     1198.50     1206.60     43.84 o
   2  16  10      296.02      274.14     21.85 o
   3  16  10      825.86      834.39     51.44 o
  -5  17  10      382.95      392.46     35.61 o
  -4  17  10       59.35       23.34     21.03 o
  -3  17  10        0.84       -2.65     17.02 o
  -2  17  10       18.64       21.19     12.81 o
  -1  17  10      790.13      777.70     33.65 o
   0  17  10      716.12      701.11     49.18 o
   1  17  10      384.66      327.23     21.11 o
   2  17  10      154.60      174.32     29.50 o
  -4  18  10     1006.91      947.21     52.87 o
  -3  18  10       76.57       81.22     16.20 o
  -2  18  10      297.43      312.92     31.45 o
  -1  18  10      350.05      393.61     29.37 o
   0  18  10      438.52      406.52     24.89 o
   1  18  10      112.57      151.99     22.57 o
   2  18  10      701.10      671.71     39.70 o
  -3  19  10       47.03       14.93     17.41 o
  -2  19  10       62.47       56.57     14.07 o
  -1  19  10      946.74     1110.64     40.63 o
   0  19  10      687.84      661.82     29.42 o
   1  19  10      511.30      494.18     26.56 o
  -3  20  10     1056.57      985.00     46.88 o
  -2  20  10        1.33       13.29     18.35 o
  -1  20  10       71.04       49.61     14.67 o
   0  20  10       11.65       38.37     19.57 o
   1  20  10      266.85      258.86     24.36 o
  -1  21  10      176.05      184.56     19.58 o
  -7   0  11       61.36       14.97     42.72 o
  -5   0  11       17.95       29.80     20.14 o
  -3   0  11     3505.55     3757.81     95.60 o
  -1   0  11     3456.18     3603.08     92.37 o
   1   0  11        5.90        0.46     15.95 o
   3   0  11     1779.26     2065.41    200.60 o
  -7   1  11      476.87      439.32     44.36 o
  -6   1  11      523.22      499.02     57.01 o
  -5   1  11      548.59      514.82     39.46 o
  -4   1  11      173.79      124.75     15.40 o
  -3   1  11      113.18      107.23      5.98 o
  -2   1  11      626.81      613.16     14.31 o
  -1   1  11      590.21      590.94     17.90 o
   0   1  11      218.94      198.18     11.82 o
   1   1  11      401.72      395.87     12.61 o
   2   1  11        6.97       14.12     12.97 o
   3   1  11       57.58       88.23     13.57 o
   4   1  11       38.60        9.06     19.80 o
  -6   2  11      248.61      220.99     27.97 o
  -5   2  11      254.20      239.24     23.47 o
  -4   2  11     1137.27     1205.47     61.02 o
  -3   2  11       28.06       27.33      8.14 o
  -2   2  11     3124.90     3412.52     54.39 o
  -1   2  11      373.77      341.38     12.85 o
   0   2  11     1100.88     1096.13     22.41 o
   1   2  11       13.58        9.45      9.21 o
   2   2  11     2440.51     2531.18     53.09 o
   3   2  11       57.99       87.44     17.70 o
   4   2  11     1680.72     1674.77     57.45 o
  -6   3  11      388.26      327.38     47.80 o
  -5   3  11     1949.49     2159.21    112.27 o
  -4   3  11      233.43      222.29     19.49 o
  -3   3  11       41.58       28.56      6.96 o
  -2   3  11      611.71      542.93     15.26 o
  -1   3  11      406.91      370.83     12.85 o
   0   3  11      214.40      231.16     15.13 o
   1   3  11     1762.95     1889.87     44.34 o
   2   3  11      151.31      136.74     14.27 o
   3   3  11        5.19      -11.26     13.95 o
   4   3  11       22.02       27.87     17.52 o
  -6   4  11      121.59      124.62     23.50 o
  -5   4  11       39.77       20.33     18.04 o
  -4   4  11      653.05      617.93     39.47 o
  -3   4  11     1382.41     1490.49     30.09 o
  -2   4  11        4.97        1.93      7.72 o
  -1   4  11     1595.86     1627.49     35.63 o
   0   4  11       13.33       26.78     15.90 o
   1   4  11      480.20      475.80     14.52 o
   2   4  11      189.55      205.82     16.64 o
   3   4  11     2460.75     2818.32     98.51 o
   4   4  11       68.19       76.21     18.70 o
  -6   5  11     1514.10     1577.87     61.85 o
  -5   5  11        5.38      -15.72     19.37 o
  -4   5  11      459.69      408.92     21.63 o
  -3   5  11      289.74      284.10     20.15 o
  -2   5  11      169.17      160.54     10.59 o
  -1   5  11      385.38      356.94     11.99 o
   0   5  11     3112.17     3464.28    105.55 o
   1   5  11       96.55      109.12     10.27 o
   2   5  11      377.86      394.24     21.04 o
   3   5  11        6.08      -14.45     15.91 o
   4   5  11        2.01      -16.08     16.08 o
  -6   6  11      121.83       93.34     30.60 o
  -5   6  11      104.02      133.46     22.91 o
  -4   6  11      182.22      175.00     17.31 o
  -3   6  11       83.99       72.98      8.58 o
  -2   6  11     2003.36     2097.74     62.76 o
  -1   6  11        6.42       14.13      8.65 o
   0   6  11      607.58      634.48     18.43 o
   1   6  11      542.62      530.85     17.74 o
   2   6  11      936.89      934.20     31.21 o
   3   6  11      154.77      152.19     16.81 o
   4   6  11      981.41     1076.62     60.93 o
  -6   7  11      226.55      251.68     29.41 o
  -5   7  11     1524.68     1425.37     67.83 o
  -4   7  11       89.65       64.69     15.84 o
  -3   7  11       13.89       19.85      7.57 o
  -2   7  11      141.97      130.38      8.44 o
  -1   7  11      974.73      922.84     34.15 o
   0   7  11        2.94        0.36      9.85 o
   1   7  11      990.45     1051.23     31.91 o
   2   7  11      164.39      184.74     22.94 o
   3   7  11      124.93      100.43     16.77 o
   4   7  11       44.68       26.66     18.37 o
  -6   8  11        0.54       13.72     20.24 o
  -5   8  11      113.72       88.93     24.80 o
  -4   8  11      338.11      327.67     23.81 o
  -3   8  11     1370.18     1447.43     72.95 o
  -2   8  11       70.80       62.37     10.56 o
  -1   8  11     2170.05     2320.72     84.26 o
   0   8  11        1.22        0.73      7.86 o
   1   8  11       47.77       47.87     11.45 o
   2   8  11      148.61      182.60     19.71 o
   3   8  11     1316.89     1319.07     60.72 o
   4   8  11       13.86       30.03     17.39 o
  -6   9  11     1218.48     1214.14     62.71 o
  -5   9  11        3.27       35.02     22.46 o
  -4   9  11      990.48      953.65     44.07 o
  -3   9  11        0.88        3.19     14.07 o
  -2   9  11      302.23      295.56     13.11 o
  -1   9  11       19.03       12.41     11.83 o
   0   9  11     1977.56     2273.38     65.72 o
   1   9  11      171.63      142.73     16.71 o
   2   9  11     1083.50     1117.07     80.61 o
   3   9  11        5.87       16.34     15.26 o
  -6  10  11       63.82        7.50     29.81 o
  -5  10  11      210.00      138.86     23.11 o
  -4  10  11       76.16       79.96     17.49 o
  -3  10  11     1418.30     1606.49     86.93 o
  -2  10  11     1457.49     1512.08     48.63 o
  -1  10  11       52.73       54.08      9.57 o
   0  10  11        3.79       -0.05     13.22 o
   1  10  11        1.44       10.44     14.11 o
   2  10  11      425.07      332.90     27.62 o
   3  10  11      374.00      368.18     52.51 o
  -5  11  11     1186.32     1112.97     57.48 o
  -4  11  11      225.01      213.56     21.08 o
  -3  11  11      591.05      622.12     44.77 o
  -2  11  11       77.54       85.95     10.22 o
  -1  11  11     1581.57     1686.57     48.45 o
   0  11  11      310.20      318.45     18.55 o
   1  11  11     1128.02     1157.33     43.24 o
   2  11  11      209.55      187.12     24.13 o
   3  11  11      142.99      131.13     22.87 o
  -5  12  11        0.83       17.67     19.08 o
  -4  12  11      611.19      660.95     41.43 o
  -3  12  11      175.35      171.50     14.70 o
  -2  12  11      422.96      432.80     18.17 o
  -1  12  11      121.22      121.53     12.58 o
   0  12  11      195.03      178.55     16.92 o
   1  12  11       20.21       11.76     17.16 o
   2  12  11      306.76      276.09     56.27 o
   3  12  11     1082.86     1073.33     48.73 o
  -5  13  11       28.23       48.76     29.24 o
  -4  13  11      730.10      684.80     61.45 o
  -3  13  11      113.72      120.97     16.99 o
  -2  13  11      160.33      143.48     14.34 o
  -1  13  11       13.86       30.23     10.56 o
   0  13  11      710.36      709.69     31.08 o
   1  13  11      485.48      454.07     44.63 o
   2  13  11     1019.83      927.24     45.24 o
  -4  14  11       11.08      -18.31     18.31 o
  -3  14  11      427.47      413.87     21.46 o
  -2  14  11      515.14      482.67     19.69 o
  -1  14  11       63.87       61.01     30.02 o
   0  14  11        6.24       40.85     18.50 o
   1  14  11      111.01      120.60     18.25 o
   2  14  11      125.41      152.78     21.80 o
  -4  15  11       56.79       42.90     18.21 o
  -3  15  11      186.69      176.67     19.92 o
  -2  15  11        4.74       12.85     22.20 o
  -1  15  11     1039.63     1086.44     37.98 o
   0  15  11      193.76      160.47     17.71 o
   1  15  11     1240.29     1236.70     70.03 o
   2  15  11       58.80       55.49     23.16 o
  -3  16  11       18.12       17.02     21.98 o
  -2  16  11      918.33      963.19     80.77 o
  -1  16  11       42.21       19.57     16.46 o
   0  16  11       11.51       -0.52     14.83 o
   1  16  11       12.54       25.13     21.63 o
  -3  17  11      146.03      106.66     22.50 o
  -2  17  11        1.87       -5.41     20.20 o
  -1  17  11      269.58      251.95     20.72 o
   0  17  11     1369.78     1321.23     79.44 o
  -1  18  11       57.43       77.96     20.62 o
  -4   0  12      109.57       89.66     34.27 o
  -2   0  12     2235.92     2186.89     76.87 o
   0   0  12      792.84      786.18     45.62 o
   2   0  12     1144.35     1231.46     62.90 o
  -5   1  12     1539.85     1519.00    233.65 o
  -4   1  12      579.84      460.84     42.86 o
  -3   1  12      541.36      520.92     26.36 o
  -2   1  12        0.12       -3.38     10.40 o
  -1   1  12      135.13      165.18     11.92 o
   0   1  12      216.20      223.33     24.47 o
   1   1  12      721.83      721.36     37.07 o
   2   1  12      442.77      443.34     24.68 o
   3   1  12      230.03      231.76     24.17 o
  -5   2  12        0.88       28.86     27.36 o
  -4   2  12       45.87       28.17     28.05 o
  -3   2  12      879.92      864.26     41.28 o
  -2   2  12       45.16       38.45     13.26 o
  -1   2  12     1443.14     1408.10     34.46 o
   0   2  12       91.74      106.45     13.14 o
   1   2  12        4.56        7.46     12.49 o
   2   2  12      275.11      290.54     19.20 o
   3   2  12     1114.04     1251.02     98.02 o
  -5   3  12      182.61      171.30     27.75 o
  -4   3  12      726.93      619.78     46.53 o
  -3   3  12      205.88      179.76     21.85 o
  -2   3  12       92.81       84.33     20.25 o
  -1   3  12       22.31       19.55      9.47 o
   0   3  12      661.71      715.91     44.25 o
   1   3  12       52.38       52.46     14.10 o
   2   3  12      305.31      300.62     25.46 o
   3   3  12      252.95      243.21     21.96 o
  -5   4  12        2.94       -5.71     19.77 o
  -4   4  12       94.38       74.31     18.49 o
  -3   4  12       14.84      -11.80     22.49 o
  -2   4  12     1327.80     1354.74     48.37 o
  -1   4  12       74.44       76.92     17.70 o
   0   4  12      592.02      611.32     41.01 o
   1   4  12       10.48       18.55     11.41 o
   2   4  12      202.61      206.42     17.83 o
   3   4  12      146.19      124.85     23.89 o
  -5   5  12      943.14      953.38    105.98 o
  -4   5  12      261.99      251.31     27.31 o
  -3   5  12      189.41      126.22     24.45 o
  -2   5  12       13.98       15.24     14.33 o
  -1   5  12      269.57      268.23     24.62 o
   0   5  12      251.54      252.05     17.95 o
   1   5  12     1694.79     1726.62     77.89 o
   2   5  12      191.13      172.98     18.93 o
   3   5  12       92.18       48.94     24.83 o
  -5   6  12       21.18        5.68     36.91 o
  -4   6  12       50.70       32.15     22.09 o
  -3   6  12      414.74      344.13     26.84 o
  -2   6  12      205.24      179.01     19.75 o
  -1   6  12     2124.74     2272.75     64.99 o
   0   6  12      364.97      331.18     19.78 o
   1   6  12       15.37       12.03     22.55 o
   2   6  12       23.18       28.86     22.80 o
  -5   7  12      205.20      112.95     40.21 o
  -4   7  12     1386.43     1338.21     57.59 o
  -3   7  12       37.33       43.54     18.30 o
  -2   7  12       20.82       36.06     14.66 o
  -1   7  12        3.25       19.38     15.83 o
   0   7  12     1537.53     1596.55     56.31 o
   1   7  12       22.74       -3.66     16.90 o
   2   7  12      799.52      875.49    114.32 o
  -5   8  12       82.90       82.98     45.39 o
  -4   8  12       31.02       12.09     17.70 o
  -3   8  12      380.49      391.76     39.21 o
  -2   8  12      730.09      688.38     28.49 o
  -1   8  12      417.57      401.95     27.94 o
   0   8  12      213.43      231.03     23.66 o
   1   8  12       84.88       14.47     20.35 o
   2   8  12      227.08      197.01     26.27 o
  -4   9  12        0.57        3.25     17.05 o
  -3   9  12      389.73      390.90     43.29 o
  -2   9  12      105.26      107.78     14.18 o
  -1   9  12      470.35      525.23     28.35 o
   0   9  12       43.33       11.22     17.34 o
   1   9  12     1148.60     1181.20     54.34 o
   2   9  12       22.61       31.23     25.34 o
  -4  10  12        6.86       15.02     19.98 o
  -3  10  12      215.02      150.29     18.22 o
  -2  10  12      422.72      454.85     29.71 o
  -1  10  12      424.76      412.30     21.37 o
   0  10  12      131.38      144.41     22.20 o
   1  10  12       89.07       99.96     23.46 o
   2  10  12        9.06       16.98     22.90 o
  -4  11  12     1159.51     1161.02     54.39 o
  -3  11  12        6.86       -4.44     16.38 o
  -2  11  12        0.00        1.97     14.41 o
  -1  11  12       24.72       24.14     16.31 o
   0  11  12      565.65      561.99     35.41 o
   1  11  12       18.83        2.89     23.11 o
  -3  12  12      633.92      636.68     34.91 o
  -2  12  12      692.58      695.05     53.31 o
  -1  12  12      519.85      504.86     27.05 o
   0  12  12      256.10      232.08     20.30 o
   1  12  12       61.35       49.70     23.15 o
  -3  13  12      530.99      492.33     37.30 o
  -2  13  12       85.70      119.94     43.75 o
  -1  13  12      688.99      705.69     61.65 o
   0  13  12      161.46      176.53     36.07 o
  -2  14  12     1143.15     1085.27     96.82 o
  -1  14  12       53.49       38.54     19.85 o
  -3   0  13       43.64       16.37     32.74 o
  -1   0  13      342.11      280.98     39.30 o
   1   0  13      850.49      786.01     80.66 o
  -4   1  13     1089.90      818.43     96.02 o
  -3   1  13      630.16      498.77     51.41 o
  -2   1  13      114.04       93.46     24.11 o
  -1   1  13      144.97      133.82     27.51 o
   0   1  13       84.31       52.58     17.49 o
   1   1  13      625.57      665.58     63.59 o
  -4   2  13      125.20       67.35     47.42 o
  -3   2  13       80.48       85.81     42.72 o
  -2   2  13      629.29      543.26     52.37 o
  -1   2  13       15.70      -12.54     19.67 o
   0   2  13      856.74      831.27     80.30 o
   1   2  13        1.48       28.84     20.99 o
  -3   3  13      786.58      980.62    141.84 o
  -2   3  13        0.47        4.84     21.84 o
  -1   3  13       17.44       14.86     23.94 o
   0   3  13      212.17      271.22     64.28 o
   1   3  13      857.92      841.01     44.58 o
  -3   4  13      126.94       70.21     29.90 o
  -2   4  13      310.40      315.64     26.66 o
  -1   4  13     1101.54     1083.30     55.85 o
   0   4  13       84.98      103.48     25.41 o
   1   4  13      520.45      509.20     59.70 o
  -3   5  13       51.99        0.98     27.02 o
  -2   5  13      200.50      204.28     28.10 o
  -1   5  13       69.68       49.14     25.34 o
   0   5  13      523.19      586.45     87.27 o
  -3   6  13      218.89      248.80     32.07 o
  -2   6  13       35.06       32.98     21.98 o
  -1   6  13      539.84      644.93     84.06 o
   0   6  13     1141.78     1251.95     78.14 o
  -2   7  13        0.72      -40.35     47.86 o
  -1   7  13        0.41       -0.56     35.33 o
   0   7  13      191.12      153.75     34.45 o
  -2   8  13      348.10      320.35     29.23 o
  -1   8  13      670.56      616.50     46.84 o
 
